# Supplementary material for: The Impact of Primer Design on Amplicon-Based Metagenomic Profiling Accuracy: Detailed Insights into Bifidobacterial Community Structure
Source: Microorganisms. 2020 Jan 17;8(1):131. doi: 10.3390/microorganisms8010131 (PMC7023036; doi:10.3390/microorganisms8010131)
Supplement: Supplementary file 1 [file microorganisms-08-00131-s001.zip]

Archive with 2 entries (2 files):
- Figure_S1.tif
- Supplementary_table.xlsx
