# Supplementary material for: The Impact of Primer Design on Amplicon-Based Metagenomic Profiling Accuracy: Detailed Insights into Bifidobacterial Community Structure
Source: Microorganisms. 2020 Jan 17;8(1):131. doi: 10.3390/microorganisms8010131 (PMC7023036; doi:10.3390/microorganisms8010131)
Supplement: Supplementary file 1 [file microorganisms-08-00131-s001.zip › Supplementary_table.xlsx]

## Sheet: Tab_S1
Table S1. List of primer pairs included in the study
Study name	Original name	Primer attaches	Primer sequence	Position	16S region	Length	year	Reference (PMID)	year	Reference (PMID)	year	Reference (PMID)
PP1	27F	F	AGAGTTTGATCMTGGCTCAG	6-25	V1	1401	2003	19719640	1996	8593063
	1389R	R	ACGGGCGGTGTGTACAAG	1389-1407	V8		2003	19719640	1998	9464425	2000	11243261
PP2	27F	F	AGAGTTTGATCMTGGCTCAG	6-25	V1	1505	2003	19719640	1996	8593063
	1492R	R	GGTTACCTTGTTACGACTT	1492-1511	V9		2003	19719640	1966	8593063
PP3	27F	F	AGAGTTTGATCCTGGCTCAG	2-27	V1	1405	2007	17416689
	1391R	R	GACGGGCGGTGWGTRCA	1391-1407	V8		2007	17416689
PP4	8F	F	GGATCCAGACTTTGATYMTGGCTCAG	2-27	V1	924	2006	16950904
	907R	R	CCGTCAATTCMTTTGAGTTT	907-926	V5		2006	16950904	1985	2413450	1995	7535888
PP5	8F	F	AGAGTTTGATCCTGGCTCAG	5-27	V1	527	2014	25382138
	533R	R	TTACCGCGGCTGCTGGCAC	515-532	V3		2014	25382138
PP6	27F1	F	AGAGTTTGATCCTGGCTCAG	8-27	V1	1505	2009	19200148	1997	9226902
	1492Rc	R	TACGGTTACCTTGTTACGAC	1494-1513	V9		2009	19200148	1997	9226902
PP7	8f	F	AGAGTTTGATCCTGGCTCAG	8-27	V1	528	1997	9361437	1995	7535888
	536r	R	CAGCMGCCGCGGTAATWC	519-536	V3		1997	9361437	1995	7535888	1990	2330053
PP8	8f	F	AGAGTTTGATCCTGGCTCAG	8-27	V1	918	1997	9361437	1995	7535888
	926r	R	CCGTCAATTCCTTTRAGTTT	907-926	V5		1997	9361437	1195	7545384
PP9	8F	F	AGAGTTTGATCCTGGCTCAG	8-27	V1	526	2010	20806429	1997	9361437	1995	7535888
	534R	R	ATTACCGCGGCTGCTGGC	517-534	V3		2010	20806429
PP10	8-27F	F	AGAGTTTGATCCTGGCTCAG	8-27	V1	1504	2003	14602603
	U1517R	R	ACGGCTACCTTGTTACGACTT	1492-1512	V9		2003	14602603
PP11	8F, pA	F	AGAGTTTGATCCTGGCTCAG	8-27	V1	797	2007	17699621
	805R	R	GACTACCAGGGTATCTAAT	787-805	V4		2007	17699621
PP12	27F	F	AGAGTTTGATCCTGGCTCAG	8-27	V1	347	2008	19004758
	338	R	TGCTGCCTCCCGTAGGAGT	337-355	V2		2008	19004758
PP13	Bact-8F	F	AGAGTTTGATCCTGGCTCAG	8-27	V1	1039	2007	17594176	1989	2798131
	1391R	R	GACGGGCGGTGTGTRCA	1391-1047	V8		2007	17594176	2006	16407321	1985	2413450
PP14	Bact-8F	F	AGAGTTTGATCCTGGCTCAG	8-27	V1	1503	2005	15831718	1989	2798131
	Bact-1510R	R	CGGTTACCTTGTTACGACTT	1429-1511	V8		2013	23869230
PP15	27F	F	AGAGTTTGATCCTGGCTCAG	8-27	V1	526	2013	23804381
	534R	R	ATTACCGCGGCTGCTGG	518-534	V3		2013	23804381
PP16	8F	F	AGAGTTTGATCCTGGCTCAG	8-27	V1	528	2016	26922889
	518R	R	GTATTACCGCGGCTGCTGG	518-536	V3		2016	26922889
PP17	8F	F	AGAGTTTGATCMTGGCTCAG	8-27	V1	522	2015	26313691	2013	23760301
	530R	R	CCGCGGCKGCTGGCAC	515-530	V3		2015	26313691	2013	23760301
PP18	8F	F	AGAGTTTGATCMTGGCTCAG	8-27	V1	348	2015	25756679
	357R	R	TGCTGCCTCCCGTAGGAGT	338-356	V2		2015	25756679
PP19	ENV1	F	AGAGTTTGATNNTGGCTCAG	8-27	V1	1503	2005	16332321
	ENV2	R	CGGNTACCTTGTTACGACTT	1429-1511	V8		2005	16332321
PP20	8f, 616V	F	AGAGTTTGATYMTGGCTCAG	8-27	V1	1537	1998	9687471
	630R	R	CAKAAAGGAGGTGATCC	1529-1545	V9		1998	9687471
PP21	8f, 616V	F	AGAGTTTGATYMTGGCTCAG	8-27	V1	1398	2009	19818817	1998	9687471
	1392r	R	ACGGGCGGTGTGTRC	1392-1406	V8		2009	19818817	2004	19712306
PP22	27F	F	AGRGTTTGATCMTGGCTCAG	8-27	V1	531	2017	29096601
	519R	R	GTNTTACNGCGGCKGCTG	519-539	V3		2017	29096601
PP23	27F	F	GAGTTTGATCMTGGCTCAG	9-27	V1	525	2010	20532761
	518R	R	WTTACCGCGGCTGCTGG	518-534	V3		2010	20532761
PP24	39F	F	TGGCTCAGRWYGAACGCTRG	19-38	V1	1388	2003	19719640
	1389R	R	ACGGGCGGTGTGTACAAG	1389-1407	V8		2003	19719640	1998	9464425	2000	11243261
PP25	41F	F	GCTCAGATTGAACGCTGGCG	21-40	V1	1386	2003	19719640	1996	8975607
	1389R	R	ACGGGCGGTGTGTACAAG	1389-1407	V8		2003	19719640	1998	9464425	2000	11243261
PP26	63F	F	CAGGCCTAACACATGCAAGTC	21-41	V1	1386	2003	19719640	1998	9464425
	1389R	R	ACGGGCGGTGTGTACAAG	1389-1407	V8		2003	19719640	1998	9464425	2000	11243261
PP27	P63F	F	CAGGCCTAACACATGCAAGTC	42-62	V1	492	1999	10049851
	P518r	R	ATTACCGCGGCTGCTGG	518-534	V3		1999	10049851
PP28	pBR-V1.ASF	F	AGTGGCGGACGGGTGAGTAA	101-120	V1	864	2016	26586809
	bio-pJBS-V3.SER	R	GGTAAGGTTCTTCGCGTTGC	946-965	V5		2016	26586809
PP29	336F	F	GTACTCCTACGGGAGGCAGCA	336-356	V3	472		26605545	2016	27751177
	806R	R	GTGGACTACHVGGGTWTCTAAT	787-808	V4			26605545	2016	27751177
PP30	P338f	F	ACTCCTACGGGAGGCAGCAG	337-356	V3	197	1999	10049851
	P518r	R	ATTACCGCGGCTGCTGG	518-534	V3		1999	10049851	1997	9292986
PP31	338F	F	ACTCCTACGGGAGGCAGCAG	338-357	V3	195	2008	19023400
	533R	R	TTACCGCGGCTGCTGGCAC	515-533	V3		2008	19023400
PP32	338F	F	ACTCCTACGGGAGGCAGCAG	338-357	V3	468		PRJNA298762	2003	14602643
	806R	R	GGACTACHVGGGTWTCTAAT	787-806	V4			PRJNA298762	2011	20534432
PP33	Bact340F	F	TCCTACGGGAGGCAGCAGT	340-358	V3	466	2010	20851995
	Bact806R	R	GGACTACCAGGGTATCTAATCCTGTT	781-806	V4		2010	20851995
PP34	341f	F	CCTACGGGAGGCAGCAG	341-357	V3	585	1997	9361437	1993	7683183
	926r	R	CCGTCAATTCCTTTRAGTTT	907-926	V5		1997	9361437	1995	7545384
PP35	b341F	F	CCTACGGGAGGCAGCAG	341-357	V3	462	2000	11098075	1996	8787403
	b785	R	CTACCAGGGTATCTAATCC	785-803	V4		2000	11098075	1987	2439888
PP36	357F	F	CCTACGGGAGGCAGCAG	341-357	V3	585	2012	22009990
	926R	R	CCGTCAATTCMTTTRAGT	909-926	V5		2012	22009990
PP37	341F	F	CCTACGGGAGGCAGCAG	341-357	V3	193	2017	29184093	2011	21460107
	518R	R	ATTACCGCGGCTGCTGG	518-534	V3		2017	29184093	2011	21460107
PP38	Bakt_341F	F	CCTACGGGNGGCWGCAG	341-357	V3	464	2011	21472016
	Bakt_805R	R	GACTACHVGGGTATCTAATCC	785-805	V4		2011	21472016
PP39	Probio_Uni	F	CCTACGGGRSGCAGCAG	341-357	V3	193	2016	27604252	2013	23869230
	Probio_Rev	R	ATTACCGCGGCTGCT	520-534	V3		2016	27604252	2013	23869230
PP40	Uni340F	F	CCTAYGGGRBGCASCAG	341-357	V3	465	2018	30579350	1990	2170942	2000	11055964
	Uni806R	R	GGACTACNNGGGTATCTAAT	787-806	V3		2018	30579350	1990	2170942	2000	11055964
PP41	341F	F	CCTACGGGAGGCAGCAG	341-657	V3	193	2016	26383014	1993	7683183
	534R	R	ATTACCGCGGCTGCT	520-534	V3		2016	26383014	1993	7683183
PP42	343F	F	TACGGRAGGCAGCAG	343-357	V4	455	2010	20806429
	798R	R	AGGGTATCTAATCCT	784-798	V4		2010	20806429
PP43	347F	F	GGAGGCAGCAGTRRGGAAT	347-365	V3	456	2010	20806429
	803R	R	CTACCRGGGTATCTAATCC	785-803	V4		2010	20806429
PP44	530F	F	GTGCCAGCMGCNGCGG	515-530	V4	411	2016	27217061
	926R	R	CCGTCAATTYYTTTRAGTTT	907-926	V5		2016	27217061
PP45	515F	F	GTGCCAGCAGCCGCGGTAA	515-533	V4	291	2018	29217369
	806R	R	GGACTACCAGGGTATCTAAT	787-806	V4		2018	29217369
PP46	515F	F	GTGCCAGCAGCCGCGGTAA	515-533	V4	291	2016	27717398	2012	22402401
	806R	R	GGACTACCAGGGTATCTAAT	787-806	V4		2016	27717398	2012	22402401
PP47	515F	F	GTGCCAGCMGCCGCGGTAA	515-533	V4	892	2007	17416689
	1391R	R	GACGGGCGGTGWGTRCA	1391-1407	V8		2007	17416689
PP48	U515F	F	GTGCCAGCMGCCGCGGTAA	515-533	V4	291	2011	21349862
	806R	R	GGACTACHVGGGTATCTAAT	787-806	V4		2011	21349862
PP49	515F	F	GTGCCAGCMGCCGCGGTAA	515-533	V4	413	1999	10461381
	909R	R	CCCCGYCAATTCMTTTRAGT	909-928	V5		2014	24487528
PP50	515F	F	GTGCCAGCMGCCGCGGTAA	515-533	V4	291	2014	24629344	2018	29795809
	806R	R	GGACTACHVGGGTWTCTAAT	787-806	V4		2014	24629344	2018	29795809
PP51	515f	F	GTGCCAGCMGCCGCGGTAA	515-533	V4	291	2018	29795809
	806rB	R	GGACTACNVGGGTWTCTAAT	787-806	V4		2018	29795809
PP52	V4F	F	GTGTGCCAGCMGCCGCGGTAA	515-533	V4	291	2017	28079170
	V4Rev	R	CCGGACTACHVGGGTWTCTAAT	787-806	V4		2017	28079170
PP53	515F	F	GTGYCAGCMGCCGCGGTAA	515-533	V4	291	2018	29884786
	806R	R	GGACTACNVGGGTWTCTAAT	787-806	V4		2018	29884786
PP54	533F	F	TGCCAGCAGCCGCGGTAA	516-533	V4	409	2003	19719640
	908R	R	CGTCAATTCMTTTGAGTT	908-925	V5		2003	19719640
PP55	527f	F	ACCGCGGCCKGCTGGC	517-532	V4	888	1997	9361437
	1406r	R	ACGGGCGGTGTGTRC	1392-1405	V8		1997	9361437
PP56	520F	F	AYTGGGYDTAAAGNG	563-577	V4	363	2017	28095889
	926R	R	CCGTCAATTYYTTTRAGTTT	907-926	V5		2017	28095889
PP57	520F	F	AYTGGGYDTAAAGNG	564-578	V4	238	2009	19693277
	802R	R	TACNVGGGTATCTAATCC	785-802	V4		2015	26187967
PP58	799F	F	AACMGGATTAGATACCCKG	781-799	V5	413	2016	27242686	2001	11391463
	1193R	R	ACGTCATCCCCACCTTCC	1177-1194	V7		2016	27242686	2001	11391463
PP59	784F	F	AGGATTAGATACCCT	784-798	V5	322	2010	20806429
	1114R	R	GGGTTGCGCTCGTTRC	1091-1106	V7		2010	20806429
PP60	784F	F	AGGATTAGATACCCTGGTA	784-802	V5	293	2008	18665274
	1061R	R	CRRCACGAGCTGACGAC	1061-1077	V6		2008	18665274
PP61	V5F	F	ATTAGATACCCNGGTAG	787-803	V5	277	2015	26170900	2013	23341963	2007	18043639	2009	19668203
	V6R	R	CGACAGCCATGCANCACCT	1046-1064	V6		2015	26170900	2013	23341963	2006	16880384	2007	17916733
PP62	928F	F	TAAAACTYAAAKGAATTGACGGG	905-928	V5	592	1996	8975607
	336R	R	ACTGCTGCSYCCCGTAGGAGTCT	336-358	V3		1996	8975607
PP63	926F	F	AAACTYAAAKGAATTGACGG	907-926	V6	499	2017	29096601
	1394R	R	ACGGGCGGTGTGTRC	1392-1406	V8		2017	29096601
PP64	909F	F	ACTCAAAKGAATWGACGG	909-926	V6	599	2011	21890669
	1492R	R	NTACCTTGTTACGACT	1493-1508	V9		2011	21890669
PP65	917F	F	GAATTGACGGGGRCCC	917-932	V6	490	2010	20806429
	1407R	R	GACGGGCGGTGTGTRC	1392-1407	V8		2010	20806429
PP66	917F	F	GAATTGACGGGGRCCCGC	917-934	V6	162	2012	21677692	2008	18946007
	1061R	R	CACGRCACGAGCTGACGAC	1061-1079	V6		2012	21677692	2008	18946007
PP67	967F	F	ATACGCGAGGAACCTTACC	967-985	V6	79	2008	19018661
	1046R	R	CGACARCCATGCASCACCT	1028-1046	V6		2008	19018661
PP68	967F	F	ATACGCGAGGAACCTTACC	967-985	V6	440	2008	19018661
	1391R	R	GACGGGCGGTGTGTRCA	1391-1407	V8		2008	19018661
PP69	967F	F	CAACGCGAAGAACCTTACC	967-985	V6	97	2006	16880384
	1046R	R	CGACAGCCATGCANCACCT	1046-1064	V6		2006	16880384
PP70	986F	F	CNACGCGAAGAACCTTANC	967-985	V6	97	2009	19693277	2007	17916733
	1027R	R	CGACRRCCATGCANCACCT	1046-1064	V6		2009	19693277	2007	17916733
PP71	968F	F	AACGCGAAGAACCTTAC	968-984	V6	433	1996	8824607
	1401R	R	CGGTGTGTACAAGACCC	1385-1401	V8		1996	8824607
PP72	970F	F	CGCGAAGAACCTTACC	970-985	V6	95	2012	21677692	2006	16880384
	1050R	R	ACGACAGCCATGCANC	1050-1065	V6		2012	21677692
PP73	1099F	F	GYAACGAGCGCAACCC	1099-1114	V7	442	2010	20806429
	1541R (pH)	R	AAGGAGGTGATCCAGCCGCA	1522-1541	V9		2010	20806429	1989	2798131
PP74	P699D	F	YAACGAGCGMRACCC	1100-1114	V7	441	2016	26586809
	P1425	R	WAGGAGGTRATCCADCC	1525-1541	V9		2016	26586809
PP75	P1525R	F	WAGGAGGTRATCCADCC	1525-1541	V9	723	2010	19767360
	P609R	R	GGMTTAGATACCCBDGTA	785-802	V5		2010	19767360

## Sheet: Tab_S2
Table S2. A heat map illustrating the PCR primer pairs efficiency on the 54 bacterial taxa commonly found in the human gut microbiota.
		PP1	PP2	PP3	PP4	PP5	PP6	PP7	PP8	PP9	PP10	PP11	PP12	PP13	PP14	PP15	PP16	PP17	PP18	PP19	PP20	PP21	PP22	PP23	PP24	PP25	PP26	PP27	PP28	PP29	PP30	PP31	PP32	PP33	PP34	PP35	PP36	PP37	PP38	PP39	PP40	PP41	PP42	PP43	PP44	PP45	PP46	PP47	PP48
		V1_V8	V1_V9	V1_V8	V1_V5	V1_V3	V1_V9	V1_V3	V1_V5	V1_V3	V1_V9	V1_V4	V1_V2	V1_V8	V1_V8	V1_V3	V1_V3	V1_V3	V1_V2	V1_V8	V1_V9	V1_V8	V1_V3	V1_V3	V1_V8	V1_V8	V1_V8	V1_V3	V1_V5	V3_V4	V3_V3	V3_V3	V3_V4	V3_V4	V3_V5	V3_V4	V3_V5	V3_V3	V3_V4	V3_V3	V3_V3	V3_V3	V4_V4	V3_V4	V4_V5	V4_V4	V4_V4	V4_V8	V4_V4
	RV	ACGGGCGGTGTGTACAAG	GGTTACCTTGTTACGACTT	GACGGGCGGTGWGTRCA	CCGTCAATTCMTTTGAGTTT	TTACCGCGGCTGCTGGCAC	TACGGTTACCTTGTTACGAC	CAGCMGCCGCGGTAATWC	CCGTCAATTCCTTTRAGTTT	ATTACCGCGGCTGCTGGC	ACGGCTACCTTGTTACGACTT	GACTACCAGGGTATCTAAT	TGCTGCCTCCCGTAGGAGT	GACGGGCGGTGTGTRCA	CGGTTACCTTGTTACGACTT	ATTACCGCGGCTGCTGG	GTATTACCGCGGCTGCTGG	CCGCGGCKGCTGGCAC	TGCTGCCTCCCGTAGGAGT	CGGNTACCTTGTTACGACTT	CAKAAAGGAGGTGATCC	ACGGGCGGTGTGTRC	GTNTTACNGCGGCKGCTG	WTTACCGCGGCTGCTGG	ACGGGCGGTGTGTACAAG	ACGGGCGGTGTGTACAAG	ACGGGCGGTGTGTACAAG	ATTACCGCGGCTGCTGG	GGTAAGGTTCTTCGCGTTGC	GTGGACTACHVGGGTWTCTAAT	ATTACCGCGGCTGCTGG	TTACCGCGGCTGCTGGCAC	GGACTACHVGGGTWTCTAAT	GGACTACCAGGGTATCTAATCCTGTT	CCGTCAATTCCTTTRAGTTT	CTACCAGGGTATCTAATCC	CCGTCAATTCMTTTRAGT	ATTACCGCGGCTGCTGG	GACTACHVGGGTATCTAATCC	ATTACCGCGGCTGCT	GGACTACNNGGGTATCTAAT	ATTACCGCGGCTGCT	AGGGTATCTAATCCT	CTACCRGGGTATCTAATCC	CCGTCAATTYYTTTRAGTTT	GGACTACCAGGGTATCTAAT	GGACTACCAGGGTATCTAAT	GACGGGCGGTGWGTRCA	GGACTACHVGGGTATCTAAT
	FW	AGAGTTTGATCMTGGCTCAG	AGAGTTTGATCMTGGCTCAG	AGAGTTTGATCCTGGCTCAG	GGATCCAGACTTTGATYMTGGCTCAG	AGAGTTTGATCCTGGCTCAG	AGAGTTTGATCCTGGCTCAG	AGAGTTTGATCCTGGCTCAG	AGAGTTTGATCCTGGCTCAG	AGAGTTTGATCCTGGCTCAG	AGAGTTTGATCCTGGCTCAG	AGAGTTTGATCCTGGCTCAG	AGAGTTTGATCCTGGCTCAG	AGAGTTTGATCCTGGCTCAG	AGAGTTTGATCCTGGCTCAG	AGAGTTTGATCCTGGCTCAG	AGAGTTTGATCCTGGCTCAG	AGAGTTTGATCMTGGCTCAG	AGAGTTTGATCMTGGCTCAG	AGAGTTTGATNNTGGCTCAG	AGAGTTTGATYMTGGCTCAG	AGAGTTTGATYMTGGCTCAG	AGRGTTTGATCMTGGCTCAG	GAGTTTGATCMTGGCTCAG	TGGCTCAGRWYGAACGCTRG	GCTCAGATTGAACGCTGGCG	CAGGCCTAACACATGCAAGTC	CAGGCCTAACACATGCAAGTC	AGTGGCGGACGGGTGAGTAA	GTACTCCTACGGGAGGCAGCA	ACTCCTACGGGAGGCAGCAG	ACTCCTACGGGAGGCAGCAG	ACTCCTACGGGAGGCAGCAG	TCCTACGGGAGGCAGCAGT	CCTACGGGAGGCAGCAG	CCTACGGGAGGCAGCAG	CCTACGGGAGGCAGCAG	CCTACGGGAGGCAGCAG	CCTACGGGNGGCWGCAG	CCTACGGGRSGCAGCAG	CCTAYGGGRBGCASCAG	CCTACGGGAGGCAGCAG	TACGGRAGGCAGCAG	GGAGGCAGCAGTRRGGAAT	GTGCCAGCMGCNGCGG	GTGCCAGCAGCCGCGGTAA	GTGCCAGCAGCCGCGGTAA	GTGCCAGCMGCCGCGGTAA	GTGCCAGCMGCCGCGGTAA
	Efficiency Bacteria	0.295572	0.201082	0.292639	3.47664e-06	0.316571	0.120351	0.312284	0.309207	0.312341	0.14359	0.308307	0.312016	0.292431	0.144859	0.31247	0.312027	0.313626	0.312524	0.145562	5.56262e-05	0.297508	0.313497	0.357717	0.381396	0.362666	0.479469	0.63477	0.859017	0.936492	0.974262	0.973769	0.965802	0.927272	0.970303	0.966358	0.972524	0.976767	0.967803	0.978676	0.969176	0.978339	0.978042	0.953933	0.974294	0.967686	0.969061	0.758217	0.969211
	Efficiency core-microbiota	0.338596	0.145203	0.339925	0	0.376199	0.094774	0.37527	0.367937	0.375215	0.114924	0.371043	0.376081	0.339479	0.115297	0.375315	0.37496	0.375908	0.376372	0.115707	0	0.344371	0.375935	0.414039	0.413976	0.371207	0.509998	0.743307	0.926852	0.964519	0.98241	0.981654	0.974639	0.959126	0.971961	0.973328	0.97576	0.983603	0.972581	0.985516	0.97648	0.985243	0.981216	0.974375	0.972043	0.972034	0.972526	0.682848	0.972763
SILVA (only NR);Bacteria;Actinobacteria;Actinobacteria;Actinomycetales;Actinomycetaceae;Actinomyces;	Actinomyces	0.104913	0.0666112	0.102415	0	0.109908	0.0457952	0.108243	0.109908	0.108243	0.0516236	0.110741	0.110741	0.102415	0.0524563	0.108243	0.108243	0.113239	0.114072	0.0524563	0	0.106578	0.113239	0.305579	0.347211	0.313905	0.422981	0.782681	0.870941	0.976686	0.963364	0.960866	0.98751	0.989176	0.972523	0.991674	0.979184	0.96836	0.991674	0.970858	0.992506	0.970858	0.993339	0.990841	0.950042	0.96836	0.96836	0.558701	0.96836
SILVA (only NR);Bacteria;Actinobacteria;Actinobacteria;Bifidobacteriales;Bifidobacteriaceae;Bifidobacterium;	Bifidobacterium	0.295238	0.251429	0.293333	0	0.318095	0.228571	0.31619	0.31619	0.31619	0.234286	0.310476	0.318095	0.293333	0.234286	0.31619	0.31619	0.318095	0.318095	0.234286	0	0.299048	0.31619	0.339048	0.508571	0.497143	0.619048	0.721905	0.902857	0.961905	0.982857	0.982857	0.969524	0.958095	0.969524	0.961905	0.977143	0.982857	0.96	0.982857	0.969524	0.982857	0.977143	0.965714	0.979048	0.975238	0.975238	0.847619	0.975238
SILVA (only NR);Bacteria;Actinobacteria;Coriobacteriia;Coriobacteriales;Atopobiaceae;Olsenella;	Olsenella	0.394231	0.317308	0.384615	0	0.423077	0.307692	0.423077	0.423077	0.423077	0.317308	0.432692	0.432692	0.384615	0.317308	0.423077	0.423077	0.423077	0.432692	0.317308	0	0.384615	0.432692	0.461538	0.480769	0.5	0.663462	0.826923	0.932692	0.971154	0.961538	0.961538	0.971154	0.951923	0.942308	0.971154	0.942308	0.971154	0.971154	0.971154	0.971154	0.971154	0.980769	0.971154	0.951923	0.980769	0.980769	0.807692	0.980769
SILVA (only NR);Bacteria;Actinobacteria;Coriobacteriia;Coriobacteriales;Coriobacteriaceae;Collinsella;	Collinsella	0.483425	0.116022	0.483425	0	0.533149	0.0607735	0.533149	0.5	0.533149	0.0828729	0.535912	0.530387	0.483425	0.0828729	0.533149	0.533149	0.533149	0.530387	0.0828729	0	0.483425	0.533149	0.546961	0.519337	0.533149	0.660221	0.837017	0.939227	0.975138	0.977901	0.977901	0.977901	0.975138	0.950276	0.980663	0.964088	0.980663	0.980663	0.980663	0.980663	0.980663	0.986188	0.986188	0.955801	0.986188	0.986188	0.776243	0.986188
SILVA (only NR);Bacteria;Actinobacteria;Coriobacteriia;Coriobacteriales;Eggerthellaceae;Adlercreutzia;	Adlercreutzia	0.833333	0.5	0.833333	0	0.833333	0	0.833333	0.833333	0.833333	0.25	0.833333	0.833333	0.833333	0.25	0.833333	0.833333	0.833333	0.833333	0.25	0	0.833333	0.833333	0.833333	0.916667	0.916667	1	1	1	1	1	1	1	1	1	1	1	1	1	1	1	1	1	1	1	1	1	1	1
SILVA (only NR);Bacteria;Actinobacteria;Coriobacteriia;Coriobacteriales;Eggerthellaceae;Eggerthella;	Eggerthella	0.314286	0.171429	0.314286	0	0.342857	0.0857143	0.342857	0.342857	0.342857	0.114286	0.342857	0.342857	0.314286	0.114286	0.342857	0.342857	0.342857	0.342857	0.114286	0	0.314286	0.342857	0.342857	0.371429	0.371429	0.542857	0.6	0.885714	1	1	1	1	0.971429	0.942857	1	0.942857	1	1	1	1	1	1	1	0.942857	1	1	0.857143	1
SILVA (only NR);Bacteria;Bacteroidetes;Bacteroidia;Bacteroidales;Bacteroidaceae;Bacteroides;	Bacteroides	0.16756	0.0707395	0.164523	0	0.184709	0.0437656	0.184709	0.179528	0.18453	0.0530547	0.183994	0.18453	0.164523	0.052876	0.18453	0.18453	0.184709	0.184709	0.0530547	0	0.168274	0.185066	0.201679	0.217042	0.00785995	0.53537	0.732404	0.813326	0.966238	0.97517	0.974991	0.97517	0.968917	0.963201	0.978028	0.966952	0.978564	0.977135	0.98303	0.979814	0.982315	0.982136	0.980529	0.96338	0.974634	0.974634	0.748124	0.974812
SILVA (only NR);Bacteria;Bacteroidetes;Bacteroidia;Bacteroidales;Barnesiellaceae;Barnesiella;	Barnesiella	0.205607	0.0654206	0.224299	0	0.261682	0.046729	0.261682	0.242991	0.252336	0.0560748	0.252336	0.261682	0.224299	0.0560748	0.252336	0.252336	0.252336	0.261682	0.0560748	0	0.224299	0.261682	0.261682	0.299065	0.261682	0.53271	0.906542	0.869159	0.981308	0.981308	0.981308	0.981308	0.971963	0.962617	0.971963	0.962617	0.981308	0.971963	1	0.981308	1	0.981308	0.981308	0.943925	0.962617	0.962617	0.598131	0.962617
SILVA (only NR);Bacteria;Bacteroidetes;Bacteroidia;Bacteroidales;Marinifilaceae;Odoribacter;	Odoribacter	0.206612	0.132231	0.206612	0	0.231405	0.0661157	0.231405	0.231405	0.231405	0.0826446	0.231405	0.231405	0.206612	0.0826446	0.231405	0.231405	0.231405	0.231405	0.0826446	0	0.206612	0.231405	0.264463	0.247934	0.247934	0.628099	0.735537	0.834711	0.958678	0.975207	0.975207	0.966942	0.966942	0.966942	0.983471	0.966942	0.975207	0.966942	0.975207	0.975207	0.975207	0.983471	1	0.966942	0.966942	0.966942	0.867769	0.966942
SILVA (only NR);Bacteria;Bacteroidetes;Bacteroidia;Bacteroidales;Prevotellaceae;Prevotella 1;	Prevotella 1	0.716267	0.540353	0.71942	0	0.73203	0.295712	0.729508	0.71942	0.730139	0.319672	0.716898	0.730139	0.717528	0.320933	0.730139	0.729508	0.732661	0.73203	0.324716	0	0.70681	0.73203	0.763556	0.762926	0.0403531	0.812106	0.899117	0.901639	0.960908	0.984868	0.985498	0.964691	0.957125	0.972257	0.965952	0.97604	0.986759	0.960908	0.986759	0.966583	0.986759	0.978562	0.972257	0.978562	0.971627	0.971627	0.891551	0.971627
SILVA (only NR);Bacteria;Bacteroidetes;Bacteroidia;Bacteroidales;Prevotellaceae;Prevotella 2;	Prevotella 2	0.243292	0.0536673	0.277281	0	0.350626	0.0322004	0.348837	0.334526	0.348837	0.0357782	0.336315	0.352415	0.275492	0.0357782	0.348837	0.348837	0.350626	0.352415	0.0357782	0	0.27907	0.348837	0.615385	0.477639	0.0107335	0.559928	0.935599	0.878354	0.9678	0.9839	0.9839	0.969589	0.973166	0.969589	0.973166	0.969589	0.985689	0.974955	0.991055	0.974955	0.989267	0.989267	0.973166	0.969589	0.973166	0.973166	0.654741	0.973166
SILVA (only NR);Bacteria;Bacteroidetes;Bacteroidia;Bacteroidales;Prevotellaceae;Prevotella 6;	Prevotella 6	0.375	0.229167	0.375	0	0.375	0.166667	0.375	0.354167	0.375	0.166667	0.375	0.375	0.375	0.166667	0.375	0.375	0.375	0.375	0.166667	0	0.375	0.375	0.4375	0.541667	0	0.666667	0.916667	0.895833	1	1	1	1	1	0.958333	1	0.979167	1	1	1	1	1	1	1	0.958333	1	1	0.75	1
SILVA (only NR);Bacteria;Bacteroidetes;Bacteroidia;Bacteroidales;Prevotellaceae;Prevotella 7;	Prevotella 7	0.244755	0.124476	0.241958	0	0.264336	0.0825175	0.264336	0.261538	0.264336	0.103497	0.261538	0.262937	0.241958	0.103497	0.264336	0.264336	0.264336	0.262937	0.103497	0	0.246154	0.264336	0.386014	0.446154	0.0601399	0.601399	0.832168	0.818182	0.976224	0.979021	0.979021	0.98042	0.973427	0.977622	0.981818	0.98042	0.979021	0.98042	0.981818	0.981818	0.981818	0.986014	0.981818	0.967832	0.967832	0.967832	0.742657	0.967832
SILVA (only NR);Bacteria;Bacteroidetes;Bacteroidia;Bacteroidales;Prevotellaceae;Prevotella 9;	Prevotella 9	0.263677	0.0183857	0.285202	0	0.358744	0.0112108	0.356951	0.33139	0.357399	0.0125561	0.347982	0.358296	0.285202	0.0125561	0.357399	0.356951	0.358296	0.358296	0.0125561	0	0.287892	0.357399	0.403587	0.375336	0.00941704	0.430493	0.942601	0.888789	0.959641	0.976233	0.976682	0.964126	0.959193	0.947085	0.965919	0.948879	0.976233	0.966816	0.978475	0.969058	0.976682	0.976233	0.96861	0.964126	0.980717	0.981166	0.486996	0.981166
SILVA (only NR);Bacteria;Bacteroidetes;Bacteroidia;Bacteroidales;Prevotellaceae;Prevotella;	Prevotella	0.226013	0.166311	0.226013	0	0.232409	0.113006	0.230277	0.238806	0.232409	0.127932	0.234542	0.234542	0.226013	0.130064	0.232409	0.230277	0.234542	0.234542	0.130064	0	0.234542	0.230277	0.413646	0.407249	0.140725	0.550107	0.837953	0.626866	0.965885	0.965885	0.963753	0.978678	0.98081	0.970149	0.98081	0.974414	0.968017	0.98081	0.974414	0.98081	0.974414	0.991471	0.982942	0.953092	0.953092	0.953092	0.680171	0.955224
SILVA (only NR);Bacteria;Bacteroidetes;Bacteroidia;Bacteroidales;Rikenellaceae;Alistipes;	Alistipes	0.292479	0.0891365	0.284123	0	0.320334	0.0487465	0.320334	0.311978	0.320334	0.0640669	0.31337	0.321727	0.281337	0.0654596	0.320334	0.320334	0.317549	0.321727	0.0682451	0	0.288301	0.320334	0.341226	0.364903	0.307799	0.558496	0.750696	0.247911	0.961003	0.970752	0.966574	0.966574	0.95961	0.969359	0.967967	0.973538	0.976323	0.967967	0.980501	0.970752	0.979109	0.973538	0.966574	0.97493	0.969359	0.969359	0.728412	0.969359
SILVA (only NR);Bacteria;Bacteroidetes;Bacteroidia;Bacteroidales;Tannerellaceae;Parabacteroides;	Parabacteroides	0.181818	0.084022	0.192837	0	0.235537	0.053719	0.235537	0.227273	0.235537	0.0633609	0.230028	0.235537	0.192837	0.0633609	0.235537	0.235537	0.235537	0.235537	0.0633609	0	0.19697	0.235537	0.249311	0.23416	0.210744	0.608815	0.815427	0.827824	0.96832	0.987603	0.986226	0.977961	0.966942	0.96832	0.975207	0.971074	0.988981	0.972452	0.988981	0.980716	0.988981	0.984848	0.976584	0.96832	0.976584	0.976584	0.774105	0.976584
SILVA (only NR);Bacteria;Firmicutes;Bacilli;Lactobacillales;Carnobacteriaceae;Granulicatella;	Granulicatella	0.0786026	0.0436681	0.069869	0	0.0786026	0.0305677	0.0786026	0.0829694	0.0786026	0.0436681	0.0786026	0.0829694	0.069869	0.0436681	0.0786026	0.0786026	0.0786026	0.0829694	0.0436681	0	0.0786026	0.0786026	0.131004	0.135371	0.126638	0.340611	0.737991	0.882096	0.943231	0.930131	0.930131	0.956332	0.938865	0.960699	0.951965	0.969432	0.934498	0.951965	0.943231	0.956332	0.943231	0.978166	0.938865	0.938865	0.912664	0.912664	0.39738	0.912664
SILVA (only NR);Bacteria;Firmicutes;Bacilli;Lactobacillales;Lactobacillaceae;Lactobacillus;	Lactobacillus	0.336329	0.220292	0.336729	0	0.348312	0.170361	0.346115	0.341921	0.346515	0.177152	0.34292	0.348912	0.336329	0.177352	0.346515	0.345716	0.347114	0.349111	0.177751	0	0.340324	0.347314	0.361094	0.417016	0.398842	0.533853	0.604354	0.933693	0.947474	0.963451	0.963851	0.954064	0.944877	0.958258	0.954863	0.961254	0.965848	0.952666	0.969643	0.95706	0.969643	0.97164	0.960655	0.962852	0.954264	0.955063	0.837627	0.955263
SILVA (only NR);Bacteria;Firmicutes;Bacilli;Lactobacillales;Streptococcaceae;Streptococcus;	Streptococcus	0.1875	0.132468	0.18773	0	0.203355	0.122243	0.201746	0.200368	0.202091	0.126149	0.197381	0.201976	0.187615	0.126264	0.202091	0.201172	0.202091	0.201976	0.126264	0	0.189913	0.202091	0.27562	0.290441	0.270221	0.00494026	0.0136719	0.874081	0.969784	0.971967	0.967946	0.977826	0.971737	0.976677	0.980239	0.980813	0.97369	0.97886	0.976792	0.980354	0.976677	0.987592	0.978975	0.965303	0.960708	0.960823	0.527344	0.961857
SILVA (only NR);Bacteria;Firmicutes;Clostridia;Clostridiales;Eubacteriaceae;Eubacterium;	Eubacterium	0.433962	0.188679	0.433962	0	0.433962	0.132075	0.433962	0.433962	0.433962	0.150943	0.433962	0.433962	0.433962	0.150943	0.433962	0.433962	0.433962	0.433962	0.150943	0	0.433962	0.433962	0.433962	0.490566	0.490566	0.509434	0.54717	0.830189	0.962264	0.90566	0.924528	0.981132	0.981132	0.90566	0.981132	0.924528	0.90566	0.981132	0.90566	0.981132	0.90566	0.981132	0.962264	0.849057	0.90566	0.90566	0.867925	0.90566
SILVA (only NR);Bacteria;Firmicutes;Clostridia;Clostridiales;Lachnospiraceae;	Lachnospiraceae family	0.376364	0.115597	0.377449	0	0.42041	0.0515173	0.419971	0.41201	0.419842	0.0765135	0.414827	0.421083	0.376855	0.077108	0.419971	0.419661	0.420436	0.421238	0.0774182	0	0.381973	0.42041	0.448612	0.442382	0.436023	0.570853	0.855064	0.969395	0.973375	0.991366	0.990746	0.978545	0.964302	0.978778	0.976296	0.982216	0.991858	0.974771	0.99284	0.97914	0.992814	0.982474	0.976762	0.978028	0.975857	0.976141	0.670191	0.97627
SILVA (only NR);Bacteria;Firmicutes;Clostridia;Clostridiales;Lachnospiraceae;Anaerostipes;	Anaerostipes	0.321318	0.069001	0.327497	0	0.366632	0.0628218	0.366632	0.359423	0.366632	0.0638517	0.364573	0.367662	0.327497	0.0638517	0.366632	0.366632	0.367662	0.367662	0.0648816	0	0.332647	0.366632	0.38311	0.380021	0.374871	0.449022	0.898043	0.971164	0.972194	0.991761	0.991761	0.978373	0.961895	0.981462	0.974253	0.986612	0.991761	0.972194	0.993821	0.978373	0.993821	0.981462	0.975283	0.979403	0.975283	0.975283	0.525232	0.975283
SILVA (only NR);Bacteria;Firmicutes;Clostridia;Clostridiales;Lachnospiraceae;Blautia;	Blautia	0.412012	0.0976202	0.416869	0	0.485511	0.0260644	0.485349	0.474178	0.485187	0.0529383	0.480816	0.485996	0.41525	0.0527764	0.485349	0.484863	0.485996	0.486158	0.053424	0	0.420107	0.485673	0.514975	0.473693	0.470293	0.553181	0.888295	0.973288	0.981059	0.993848	0.993362	0.984944	0.96665	0.97604	0.981221	0.983973	0.994334	0.980897	0.995305	0.985754	0.995305	0.985754	0.981706	0.97604	0.983811	0.983811	0.635907	0.983973
SILVA (only NR);Bacteria;Firmicutes;Clostridia;Clostridiales;Lachnospiraceae;Coprococcus 1;	Coprococcus 1	0.408759	0.248175	0.416058	0	0.445255	0.218978	0.445255	0.430657	0.445255	0.248175	0.430657	0.445255	0.416058	0.248175	0.445255	0.445255	0.437956	0.445255	0.248175	0	0.416058	0.445255	0.474453	0.510949	0.50365	0.642336	0.883212	0.992701	0.985401	0.992701	0.985401	0.985401	0.970803	0.978102	0.978102	0.978102	0.992701	0.978102	0.992701	0.985401	0.992701	0.985401	0.978102	0.963504	0.970803	0.970803	0.737226	0.970803
SILVA (only NR);Bacteria;Firmicutes;Clostridia;Clostridiales;Lachnospiraceae;Coprococcus 2;	Coprococcus 2	0.41358	0.203704	0.407407	0	0.444444	0.141975	0.444444	0.438272	0.444444	0.185185	0.438272	0.444444	0.407407	0.185185	0.444444	0.444444	0.444444	0.444444	0.185185	0	0.419753	0.444444	0.487654	0.567901	0.561728	0.697531	0.820988	0.975309	0.981481	0.981481	0.981481	0.981481	0.969136	0.981481	0.981481	0.987654	0.981481	0.987654	0.987654	0.987654	0.981481	1	0.987654	0.987654	0.975309	0.975309	0.845679	0.975309
SILVA (only NR);Bacteria;Firmicutes;Clostridia;Clostridiales;Lachnospiraceae;Coprococcus 3;	Coprococcus 3	0.303754	0.0682594	0.303754	0	0.358362	0.0511945	0.358362	0.354949	0.358362	0.0614334	0.348123	0.358362	0.303754	0.0614334	0.358362	0.358362	0.361775	0.361775	0.0648464	0	0.307167	0.361775	0.409556	0.348123	0.361775	0.505119	0.853242	0.986348	0.979522	0.993174	0.993174	0.979522	0.962457	0.979522	0.976109	0.979522	0.993174	0.976109	0.993174	0.979522	0.993174	0.976109	0.976109	0.979522	0.979522	0.979522	0.627986	0.979522
SILVA (only NR);Bacteria;Firmicutes;Clostridia;Clostridiales;Lachnospiraceae;Dorea;	Dorea	0.302356	0.0445026	0.304974	0	0.352094	0.0340314	0.34555	0.341623	0.34555	0.0379581	0.339005	0.346859	0.304974	0.0379581	0.34555	0.34555	0.346859	0.346859	0.0379581	0	0.304974	0.346859	0.387435	0.391361	0.382199	0.562827	0.867801	0.96466	0.960733	0.989529	0.989529	0.963351	0.954188	0.982984	0.960733	0.985602	0.989529	0.958115	0.989529	0.963351	0.989529	0.968586	0.960733	0.98822	0.963351	0.965969	0.657068	0.965969
SILVA (only NR);Bacteria;Firmicutes;Clostridia;Clostridiales;Lachnospiraceae;Roseburia;	Roseburia	0.33045	0.0771626	0.333218	0	0.362284	0.0370242	0.361592	0.355709	0.361592	0.0636678	0.358131	0.363668	0.332872	0.0633218	0.361592	0.361592	0.362284	0.364014	0.0640138	0	0.337024	0.361938	0.376817	0.376471	0.368858	0.534256	0.823875	0.975779	0.965052	0.992388	0.992042	0.97301	0.958478	0.984083	0.96955	0.985813	0.99308	0.968512	0.99308	0.973702	0.99308	0.977163	0.969204	0.980969	0.967474	0.96782	0.658131	0.968166
SILVA (only NR);Bacteria;Firmicutes;Clostridia;Clostridiales;Peptostreptococcaceae;	Peptostreptococcaceae family	0.276617	0.10597	0.277114	0	0.329851	0.0656716	0.326368	0.318905	0.325373	0.0761194	0.323383	0.327363	0.277114	0.0766169	0.325373	0.325373	0.326866	0.327363	0.0771144	0	0.279104	0.326866	0.391045	0.378109	0.372139	0.606468	0.764179	0.949254	0.964179	0.973134	0.973632	0.972637	0.966667	0.967662	0.973632	0.972139	0.974129	0.973134	0.977114	0.975622	0.976119	0.982587	0.976617	0.966169	0.968159	0.968657	0.79403	0.968657
SILVA (only NR);Bacteria;Firmicutes;Clostridia;Clostridiales;Ruminococcaceae;Faecalibacterium;	Faecalibacterium	0.316018	0.111015	0.323315	0	0.376129	0.0140723	0.375608	0.369354	0.375956	0.0934677	0.371612	0.376303	0.322967	0.0934677	0.375956	0.375608	0.376477	0.376998	0.0938151	0	0.332696	0.376998	0.432418	0.393329	0.370396	0.54378	0.898367	0.967512	0.98089	0.993051	0.993572	0.98419	0.970118	0.982453	0.981584	0.984712	0.993398	0.980716	0.994441	0.984364	0.994267	0.987665	0.981932	0.981237	0.981932	0.982106	0.629604	0.982279
SILVA (only NR);Bacteria;Firmicutes;Clostridia;Clostridiales;Ruminococcaceae;Flavonifractor;	Flavonifractor	0.3	0.2625	0.3	0	0.3125	0.1125	0.3125	0.3125	0.3125	0.175	0.3125	0.3125	0.3	0.1625	0.3125	0.3125	0.3125	0.3125	0.175	0	0.3	0.3125	0.325	0.3875	0.4125	0.6625	0.8	0.9375	0.975	0.9625	0.9625	0.975	0.975	0.9625	0.975	0.9625	0.9625	0.9875	0.975	0.9875	0.9625	0.9875	0.9875	0.9875	0.9875	0.9875	0.8	0.9875
SILVA (only NR);Bacteria;Firmicutes;Clostridia;Clostridiales;Ruminococcaceae;Oscillibacter;	Oscillibacter	0.460043	0.136069	0.457883	0	0.485961	0.0604752	0.485961	0.481641	0.485961	0.0971922	0.483801	0.488121	0.457883	0.0971922	0.485961	0.485961	0.485961	0.488121	0.0993521	0	0.464363	0.485961	0.526998	0.546436	0.516199	0.656587	0.87257	0.958963	0.967603	0.989201	0.989201	0.969762	0.952484	0.980562	0.963283	0.980562	0.989201	0.961123	0.993521	0.969762	0.993521	0.967603	0.963283	0.974082	0.961123	0.961123	0.725702	0.961123
SILVA (only NR);Bacteria;Firmicutes;Clostridia;Clostridiales;Ruminococcaceae;Pseudoflavonifractor;	Pseudoflavonifractor	0	0	0	0	0	0	0	0	0	0	0	0	0	0	0	0	0	0	0	0	0	0	0	0	0.285714	0.571429	1	1	1	1	1	1	1	1	1	1	1	1	1	1	1	1	1	1	1	1	0.571429	1
SILVA (only NR);Bacteria;Firmicutes;Clostridia;Clostridiales;Ruminococcaceae;Ruminococcus 1;	Ruminococcus 1	0.539354	0.202983	0.535211	0	0.572494	0.111848	0.572494	0.564209	0.571665	0.127589	0.565866	0.572494	0.535211	0.13256	0.572494	0.571665	0.572494	0.572494	0.13256	0	0.541011	0.572494	0.603148	0.60232	0.575808	0.663629	0.826015	0.960232	0.967688	0.985915	0.984258	0.972659	0.964374	0.974316	0.975973	0.975973	0.987572	0.971831	0.988401	0.975145	0.988401	0.987572	0.975145	0.976802	0.970174	0.971002	0.78459	0.971002
SILVA (only NR);Bacteria;Firmicutes;Clostridia;Clostridiales;Ruminococcaceae;Ruminococcus 2;	Ruminococcus 2	0.380323	0.220264	0.403818	0	0.474302	0.151248	0.474302	0.469897	0.474302	0.164464	0.46696	0.474302	0.403818	0.165932	0.474302	0.474302	0.474302	0.474302	0.170338	0	0.418502	0.477239	0.527166	0.480176	0.434655	0.534508	0.900147	0.966226	0.964758	0.98091	0.98091	0.970631	0.960352	0.975037	0.966226	0.975037	0.98091	0.966226	0.982379	0.970631	0.98091	0.977974	0.973568	0.982379	0.9721	0.973568	0.613803	0.973568
SILVA (only NR);Bacteria;Firmicutes;Clostridia;Clostridiales;Ruminococcaceae;Subdoligranulum;	Subdoligranulum	0.415268	0.0696309	0.415268	0	0.478188	0.022651	0.478188	0.463087	0.478188	0.0511745	0.469799	0.478188	0.415268	0.0511745	0.478188	0.478188	0.479027	0.478188	0.0520134	0	0.416946	0.479027	0.491611	0.469799	0.44547	0.529362	0.863255	0.939597	0.970638	0.989094	0.989933	0.975671	0.96057	0.963087	0.970638	0.969799	0.989933	0.973154	0.993289	0.979027	0.990772	0.977349	0.972315	0.972315	0.98406	0.98406	0.630034	0.98406
SILVA (only NR);Bacteria;Firmicutes;Erysipelotrichia;Erysipelotrichales;Erysipelotrichaceae;	Erysipelotrichaceae family	0.471256	0.0987141	0.473903	0	0.54236	0.0419818	0.541225	0.52118	0.540847	0.0548411	0.53593	0.539713	0.472769	0.0552194	0.541225	0.540091	0.541982	0.539713	0.0552194	0	0.486384	0.54236	0.5677	0.522315	0.498109	0.567322	0.753782	0.88351	0.956505	0.969743	0.968986	0.967474	0.936838	0.943646	0.963313	0.951967	0.970121	0.96407	0.972012	0.969365	0.971634	0.977307	0.967852	0.948941	0.966717	0.96823	0.750378	0.968608
SILVA (only NR);Bacteria;Firmicutes;Erysipelotrichia;Erysipelotrichales;Erysipelotrichaceae;Catenibacterium;	Catenibacterium	0.544828	0.110345	0.524138	0	0.572414	0.0206897	0.572414	0.544828	0.572414	0.0206897	0.558621	0.517241	0.524138	0.0206897	0.572414	0.572414	0.572414	0.517241	0.0206897	0	0.544828	0.572414	0.57931	0.648276	0.641379	0.6	0.77931	0.868966	0.862069	0.882759	0.882759	0.862069	0.862069	0.841379	0.868966	0.855172	0.889655	0.868966	0.896552	0.882759	0.889655	0.896552	0.896552	0.937931	0.965517	0.965517	0.710345	0.965517
SILVA (only NR);Bacteria;Firmicutes;Erysipelotrichia;Erysipelotrichales;Erysipelotrichaceae;Coprobacillus;	Coprobacillus	0.6	0.5	0.6	0	0.7	0.1	0.7	0.6	0.7	0.2	0.7	0.5	0.6	0.2	0.7	0.7	0.7	0.5	0.2	0	0.7	0.7	0.8	0.6	0.6	0.6	0.9	1	0.8	0.8	0.8	0.8	0.8	0.7	0.8	0.7	0.8	0.8	0.8	0.8	0.8	1	1	0.9	1	1	0.6	1
SILVA (only NR);Bacteria;Firmicutes;Erysipelotrichia;Erysipelotrichales;Erysipelotrichaceae;Erysipelatoclostridium;	Erysipelatoclostridium	0.310345	0.131034	0.317241	0	0.386207	0.0551724	0.386207	0.37931	0.386207	0.0758621	0.386207	0.386207	0.317241	0.0758621	0.386207	0.386207	0.386207	0.386207	0.0758621	0	0.324138	0.386207	0.482759	0.4	0.37931	0.489655	0.744828	0.889655	0.97931	0.97931	0.972414	0.986207	0.944828	0.958621	0.97931	0.958621	0.97931	0.97931	0.97931	0.986207	0.97931	0.986207	0.986207	0.965517	0.986207	0.986207	0.689655	0.986207
SILVA (only NR);Bacteria;Firmicutes;Erysipelotrichia;Erysipelotrichales;Erysipelotrichaceae;Holdemania;	Holdemania	0.461538	0.307692	0.461538	0	0.461538	0.153846	0.461538	0.461538	0.461538	0.307692	0.461538	0.461538	0.461538	0.307692	0.461538	0.461538	0.461538	0.461538	0.307692	0	0.461538	0.461538	0.461538	0.461538	0.384615	0.538462	0.615385	0.846154	1	1	1	1	1	1	1	1	1	1	1	1	1	1	1	1	1	1	0.769231	1
SILVA (only NR);Bacteria;Firmicutes;Negativicutes;Selenomonadales;Acidaminococcaceae;Phascolarctobacterium;	Phascolarctobacterium	0.255144	0.0864198	0.259259	0	0.304527	0.0699588	0.300412	0.283951	0.300412	0.0781893	0.279835	0.296296	0.259259	0.0781893	0.300412	0.300412	0.304527	0.300412	0.0781893	0	0.271605	0.304527	0.345679	0.349794	0.312757	0.646091	0.872428	0.954733	0.925926	0.971193	0.971193	0.946502	0.90535	0.934156	0.938272	0.934156	0.971193	0.942387	0.971193	0.950617	0.971193	0.950617	0.942387	0.958848	0.967078	0.971193	0.748971	0.971193
SILVA (only NR);Bacteria;Firmicutes;Negativicutes;Selenomonadales;Veillonellaceae;Veillonella;	Veillonella	0.0657673	0.0337268	0.0666105	0	0.079258	0.0219224	0.0767285	0.0733558	0.0775717	0.0244519	0.0725126	0.0784148	0.0666105	0.0244519	0.0775717	0.0767285	0.0775717	0.0784148	0.0244519	0	0.0666105	0.0767285	0.159359	0.162732	0.146712	0.447723	0.712479	0.892917	0.958685	0.979764	0.977234	0.973862	0.956155	0.963744	0.968803	0.968803	0.979764	0.968803	0.982293	0.975548	0.982293	0.974705	0.970489	0.960371	0.96543	0.96543	0.640809	0.96543
SILVA (only NR);Bacteria;Proteobacteria;Deltaproteobacteria;Desulfovibrionales;Desulfovibrionaceae;Bilophila;	Bilophila	0.315789	0.210526	0.315789	0	0.421053	0.105263	0.421053	0.368421	0.421053	0.105263	0.421053	0.421053	0.315789	0.105263	0.421053	0.421053	0.421053	0.421053	0.105263	0	0.315789	0.421053	0.421053	0.421053	0.421053	0.578947	0.842105	1	1	1	1	1	1	0.894737	1	0.894737	1	1	1	1	1	1	1	0.947368	1	1	0.684211	1
SILVA (only NR);Bacteria;Proteobacteria;Deltaproteobacteria;Desulfovibrionales;Desulfovibrionaceae;Desulfovibrio;	Desulfovibrio	0.339909	0.2261	0.333839	0	0.352049	0.159332	0.350531	0.347496	0.350531	0.177542	0.350531	0.359636	0.333839	0.179059	0.350531	0.350531	0.353566	0.359636	0.179059	0	0.341426	0.350531	0.385432	0.46434	0.471927	0.675266	0.732929	0.92261	0.949924	0.965099	0.966616	0.962064	0.955994	0.962064	0.962064	0.963581	0.966616	0.962064	0.966616	0.965099	0.966616	0.971168	0.965099	0.972686	0.965099	0.965099	0.869499	0.966616
SILVA (only NR);Bacteria;Proteobacteria;Gammaproteobacteria;Betaproteobacteriales;Burkholderiaceae;Parasutterella;	Parasutterella	0.144654	0.0377358	0.150943	0	0.163522	0.0125786	0.157233	0.157233	0.157233	0.0251572	0.163522	0.163522	0.144654	0.0251572	0.157233	0.157233	0.157233	0.163522	0.0251572	0	0.144654	0.157233	0.169811	0.188679	0.201258	0.144654	0.18239	0.955975	0.955975	0.974843	0.981132	0.962264	0.955975	0.968553	0.962264	0.968553	0.974843	0.962264	0.974843	0.962264	0.974843	0.981132	0.962264	0.949686	0.943396	0.943396	0.773585	0.943396
SILVA (only NR);Bacteria;Proteobacteria;Gammaproteobacteria;Enterobacteriales;Enterobacteriaceae;Escherichia-Shigella;	Escherichia-Shigella	0.386371	0.328373	0.38485	0	0.398884	0.315692	0.397024	0.39026	0.396686	0.324315	0.397362	0.397362	0.38485	0.324484	0.397193	0.396855	0.397531	0.398377	0.325161	0	0.3884	0.398377	0.418668	0.455867	0.479709	0.65793	0.742814	0.887217	0.950118	0.959757	0.958911	0.956544	0.948258	0.948766	0.95536	0.951978	0.961447	0.954684	0.963815	0.95908	0.963476	0.968042	0.960095	0.959587	0.963646	0.963646	0.854075	0.963815
SILVA (only NR);Bacteria;Proteobacteria;Gammaproteobacteria;Enterobacteriales;Enterobacteriaceae;Klebsiella;	Klebsiella	0.559177	0.544483	0.558643	0	0.564253	0.52685	0.562383	0.561582	0.562383	0.538873	0.561047	0.562116	0.558643	0.53914	0.562383	0.562383	0.562917	0.562116	0.539407	0	0.559177	0.56265	0.566123	0.583222	0.585894	0.673257	0.812717	0.946834	0.976489	0.983436	0.982634	0.981566	0.976489	0.982634	0.983169	0.984237	0.985039	0.982634	0.986107	0.983703	0.98584	0.989046	0.98397	0.986107	0.98397	0.984237	0.81432	0.984504
SILVA (only NR);Bacteria;Proteobacteria;Gammaproteobacteria;Pasteurellales;Pasteurellaceae;Haemophilus;	Haemophilus	0.0640681	0.0398746	0.063172	0	0.0698925	0.0358423	0.0698925	0.0685484	0.0694444	0.0371864	0.0676523	0.0703405	0.063172	0.0380824	0.0694444	0.0694444	0.0712366	0.0716846	0.0380824	0	0.0676523	0.0712366	0.161738	0.163978	0.16129	0.305108	0.853047	0.898297	0.974462	0.97491	0.971326	0.980287	0.976703	0.975358	0.986559	0.982079	0.980287	0.986111	0.985663	0.987455	0.985215	0.991935	0.984767	0.965502	0.969534	0.97043	0.417563	0.971326
SILVA (only NR);Bacteria;Spirochaetes;Brachyspirae;Brachyspirales;Brachyspiraceae;Brachyspira;	Brachyspira	0.125	0.0916667	0.125	0	0.116667	0.0916667	0.108333	0.125	0.108333	0.0916667	0.125	0.125	0.125	0.0916667	0.108333	0.108333	0.125	0.125	0.0916667	0	0.125	0.108333	0.125	0.191667	0.191667	0	0	0.816667	0.983333	0.966667	0.975	1	1	1	1	1	0.966667	1	0.966667	1	0.966667	1	0.966667	0.991667	0.975	0.975	0.9	0.975
SILVA (only NR);Bacteria;Spirochaetes;Spirochaetia;Spirochaetales;Spirochaetaceae;Treponema 2;	Treponema 2	0.418002	0.172626	0.418002	0	0.436498	0.11344	0.435265	0.427867	0.435265	0.127004	0.430333	0.437731	0.418002	0.128237	0.435265	0.435265	0.435265	0.437731	0.128237	0	0.418002	0.435265	0.556104	0.579531	0.574599	0.0172626	0.0209618	0.833539	0.959309	0.97164	0.972873	0.965475	0.961776	0.967941	0.969174	0.969174	0.972873	0.967941	0.977805	0.967941	0.976572	0.98397	0.938348	0.970407	0.967941	0.969174	0.860666	0.969174
SILVA (only NR);Bacteria;Spirochaetes;Spirochaetia;Spirochaetales;Spirochaetaceae;Treponema;	Treponema	0.188088	0.0846395	0.119122	0	0.19279	0.0564263	0.19279	0.189655	0.19279	0.0815047	0.19279	0.19279	0.119122	0.0815047	0.19279	0.19279	0.19279	0.19279	0.0815047	0	0.188088	0.19279	0.211599	0.213166	0.213166	0.0015674	0.0015674	0.937304	0.973354	0.985893	0.985893	0.976489	0.978056	0.985893	0.981191	0.985893	0.987461	0.979624	0.989028	0.979624	0.989028	0.992163	0.968652	0.989028	0.979624	0.979624	0.564263	0.979624
SILVA (only NR);Bacteria;Verrucomicrobia;Verrucomicrobiae;Verrucomicrobiales;Akkermansiaceae;Akkermansia;	Akkermansia	0.405088	0.0313112	0.412916	0	0.485323	0.0215264	0.485323	0.434442	0.481409	0.0293542	0.459883	0.483366	0.412916	0.0293542	0.481409	0.481409	0.481409	0.483366	0.0293542	0	0.420744	0.485323	0.499022	0.477495	0.457926	0.0547945	0.0665362	0.939335	0.037182	0.972603	0.972603	0.915851	0.0489237	0.90411	0.823875	0.915851	0.976517	0.898239	0.984344	0.925636	0.980431	0.864971	0.849315	0.921722	0.876712	0.917808	0.667319	0.917808
[truncated: 27 more columns]

## Sheet: Tab_S3
Table S3. A heat map reporting the PCR primer pairs efficiency on all so far described bifidobacterial species.
	PP1	PP2	PP3	PP4	PP5	PP6	PP7	PP8	PP9	PP10	PP11	PP12	PP13	PP14	PP15	PP16	PP17	PP18	PP19	PP20	PP21	PP22	PP23	PP24	PP25	PP26	PP27	PP28	PP29	PP30	PP31	PP32	PP33	PP34	PP35	PP36	PP37	PP38	PP39	PP40	PP41	PP42	PP43	PP44	PP45	PP46	PP47	PP48	PP49
	V1_V8	V1_V9	V1_V8	V1_V5	V1_V3	V1_V9	V1_V3	V1_V5	V1_V3	V1_V9	V1_V4	V1_V2	V1_V8	V1_V8	V1_V3	V1_V3	V1_V3	V1_V2	V1_V8	V1_V9	V1_V8	V1_V3	V1_V3	V1_V8	V1_V8	V1_V8	V1_V3	V1_V5	V3_V4	V3_V3	V3_V3	V3_V4	V3_V4	V3_V5	V3_V4	V3_V5	V3_V3	V3_V4	V3_V3	V3_V3	V3_V3	V4_V4	V3_V4	V4_V5	V4_V4	V4_V4	V4_V8	V4_V4	V4_V5
RV	ACGGGCGGTGTGTACAAG	GGTTACCTTGTTACGACTT	GACGGGCGGTGWGTRCA	CCGTCAATTCMTTTGAGTTT	AGAGTTTGATCCTGGCTCAG	TACGGTTACCTTGTTACGAC	CAGCMGCCGCGGTAATWC	CCGTCAATTCCTTTRAGTTT	ATTACCGCGGCTGCTGGC	ACGGCTACCTTGTTACGACTT	GACTACCAGGGTATCTAAT	TGCTGCCTCCCGTAGGAGT	GACGGGCGGTGTGTRCA	CGGTTACCTTGTTACGACTT	ATTACCGCGGCTGCTGG	GTATTACCGCGGCTGCTGG	CCGCGGCKGCTGGCAC	TGCTGCCTCCCGTAGGAGT	CGGNTACCTTGTTACGACTT	CAKAAAGGAGGTGATCC	ACGGGCGGTGTGTRC	GTNTTACNGCGGCKGCTG	WTTACCGCGGCTGCTGG	ACGGGCGGTGTGTACAAG	ACGGGCGGTGTGTACAAG	ACGGGCGGTGTGTACAAG	ATTACCGCGGCTGCTGG	GGTAAGGTTCTTCGCGTTGC	GTGGACTACHVGGGTWTCTAAT	ATTACCGCGGCTGCTGG	TTACCGCGGCTGCTGGCAC	GGACTACHVGGGTWTCTAAT	GGACTACCAGGGTATCTAATCCTGTT	CCGTCAATTCCTTTRAGTTT	CTACCAGGGTATCTAATCC	CCGTCAATTCMTTTRAGT	ATTACCGCGGCTGCTGG	GACTACHVGGGTATCTAATCC	ATTACCGCGGCTGCT	GGACTACNNGGGTATCTAAT	ATTACCGCGGCTGCT	AGGGTATCTAATCCT	CTACCRGGGTATCTAATCC	CCGTCAATTYYTTTRAGTTT	GGACTACCAGGGTATCTAAT	GGACTACCAGGGTATCTAAT	GACGGGCGGTGWGTRCA	GGACTACHVGGGTATCTAAT	CCCCGYCAATTCMTTTRAGT
FW	AGAGTTTGATCMTGGCTCAG	AGAGTTTGATCMTGGCTCAG	AGAGTTTGATCCTGGCTCAG	GGATCCAGACTTTGATYMTGGCTCAG	TTACCGCGGCTGCTGGCAC	AGAGTTTGATCCTGGCTCAG	AGAGTTTGATCCTGGCTCAG	AGAGTTTGATCCTGGCTCAG	AGAGTTTGATCCTGGCTCAG	AGAGTTTGATCCTGGCTCAG	AGAGTTTGATCCTGGCTCAG	AGAGTTTGATCCTGGCTCAG	AGAGTTTGATCCTGGCTCAG	AGAGTTTGATCCTGGCTCAG	AGAGTTTGATCCTGGCTCAG	AGAGTTTGATCCTGGCTCAG	AGAGTTTGATCMTGGCTCAG	AGAGTTTGATCMTGGCTCAG	AGAGTTTGATNNTGGCTCAG	AGAGTTTGATYMTGGCTCAG	AGAGTTTGATYMTGGCTCAG	AGRGTTTGATCMTGGCTCAG	GAGTTTGATCMTGGCTCAG	TGGCTCAGRWYGAACGCTRG	GCTCAGATTGAACGCTGGCG	CAGGCCTAACACATGCAAGTC	CAGGCCTAACACATGCAAGTC	AGTGGCGGACGGGTGAGTAA	GTACTCCTACGGGAGGCAGCA	ACTCCTACGGGAGGCAGCAG	ACTCCTACGGGAGGCAGCAG	ACTCCTACGGGAGGCAGCAG	TCCTACGGGAGGCAGCAGT	CCTACGGGAGGCAGCAG	CCTACGGGAGGCAGCAG	CCTACGGGAGGCAGCAG	CCTACGGGAGGCAGCAG	CCTACGGGNGGCWGCAG	CCTACGGGRSGCAGCAG	CCTAYGGGRBGCASCAG	CCTACGGGAGGCAGCAG	TACGGRAGGCAGCAG	GGAGGCAGCAGTRRGGAAT	GTGCCAGCMGCNGCGG	GTGCCAGCAGCCGCGGTAA	GTGCCAGCAGCCGCGGTAA	GTGCCAGCMGCCGCGGTAA	GTGCCAGCMGCCGCGGTAA	GTGCCAGCMGCCGCGGTAA
Bifidobacterial efficiency	0.295238	0.251429	0.293333	0	0.318095	0.228571	0.31619	0.31619	0.31619	0.234286	0.310476	0.318095	0.293333	0.234286	0.31619	0.31619	0.318095	0.318095	0.234286	0	0.299048	0.31619	0.339048	0.508571	0.497143	0.619048	0.721905	0.902857	0.961905	0.982857	0.982857	0.969524	0.958095	0.969524	0.961905	0.977143	0.982857	0.96	0.982857	0.969524	0.982857	0.977143	0.965714	0.979048	0.975238	0.975238	0.847619	0.975238	0.982857
Bifidobacterium actinocoloniiforme	0.5	0.5	0.5	0	0.5	0.5	0.5	0.5	0.5	0.5	0.5	0.5	0.5	0.5	0.5	0.5	0.5	0.5	0.5	0	0.5	0.5	0.5	0.5	0.5	0.5	0.5	0.5	1	1	1	1	1	1	1	1	1	1	1	1	1	1	1	1	1	1	1	1	1
Bifidobacterium adolescentis	0.538462	0.384615	0.538462	0	0.538462	0.384615	0.538462	0.538462	0.538462	0.384615	0.538462	0.538462	0.538462	0.384615	0.538462	0.538462	0.384615	0.538462	0.384615	0	0.538462	0.538462	0.538462	0.615385	0.538462	0.769231	0.769231	0.846154	1	0.923077	0.923077	0.923077	1	0.923077	1	1	1	1	0.769231	0.923077	0.923077	1	1	1	0.846154	0.846154	0.923077	1	0.846154
Bifidobacterium aerophilum	0	0	0	0	0	0	0	0	0	0	0	0	0	0	0	0	0	0	0	0	0	0	0	0	0	0	0	0	1	0.5	0.5	1	1	1	1	1	1	1	1	1	0.5	1	1	1	1	1	1	1	0.5
Bifidobacterium aesculapii	0	0	0	0	0	0	0	0	0	0	0	0	0	0	0	0	0	0	0	0	0	0	0	0	0	0	0	1	1	1	1	1	1	1	1	1	1	1	1	1	1	1	1	1	1	1	1	1	1
Bifidobacterium angulatum	0.333333	0.333333	0.333333	0	0.5	0.333333	0.5	0.5	0.5	0.333333	0.5	0.5	0.333333	0.333333	0.5	0.5	0.333333	0.5	0.333333	0	0.333333	0.5	0.5	0.666667	0.666667	0.666667	0.833333	1	0.833333	0.833333	0.833333	1	1	1	1	1	1	1	1	1	0.833333	1	1	1	1	1	0.833333	1	1
Bifidobacterium animalis	0	0	0	0	0	0	0	0	0	0	0	0	0	0	0	0	0	0	0	0	0	0	0	0.625	0.625	0.625	0.625	1	1	1	1	1	1	1	1	0.875	1	1	1	1	1	1	1	1	1	1	0.75	1	1
Bifidobacterium animalis subsp. animalis	0.5	0.5	0.5	0	0.5	0.5	0.5	0.5	0.5	0.5	0.5	0.5	0.5	0.5	0.5	0.5	0.5	0.5	0.5	0	0.5	0.5	0.5	0.5	0.5	0.666667	0.666667	1	1	1	1	1	1	1	1	1	1	1	1	1	1	1	1	1	1	1	1	1	1
Bifidobacterium animalis subsp. lactis	0.529412	0.529412	0.529412	0	0.529412	0.529412	0.529412	0.529412	0.529412	0.529412	0.529412	0.529412	0.529412	0.529412	0.529412	0.529412	0.529412	0.529412	0.529412	0	0.529412	0.529412	0.529412	0.705882	0.705882	0.823529	0.823529	0.882353	1	1	1	1	1	0.941176	1	0.941176	1	1	1	1	1	1	1	0.941176	1	1	1	1	0.941176
Bifidobacterium aquikefiri	0	0	0	0	0	0	0	0	0	0	0	0	0	0	0	0	0	0	0	0	0	0	0	0	1	1	1	1	1	0	0	1	1	1	1	1	1	1	1	1	0	1	1	1	0	0	1	1	1
Bifidobacterium asteroides	0.333333	0.333333	0.333333	0	0.333333	0.333333	0.333333	0.333333	0.333333	0.333333	0.333333	0.333333	0.333333	0.333333	0.333333	0.333333	0.333333	0.333333	0.333333	0	0.333333	0.333333	0.333333	0.666667	0.666667	0.666667	0.666667	1	1	1	1	1	1	1	1	1	1	1	1	1	1	1	1	1	1	1	1	1	1
Bifidobacterium avesanii	0	0	0	0	0	0	0	0	0	0	0	0	0	0	0	0	0	0	0	0	0	0	0	0	0	0	0	1	1	1	1	1	1	1	1	1	1	1	1	1	1	1	1	1	1	1	1	1	1
Bifidobacterium biavatii	0.5	0.5	0.5	0	0.5	0.5	0.5	0.5	0.5	0.5	0.5	0.5	0.5	0.5	0.5	0.5	0.5	0.5	0.5	0	0.5	0.5	0.5	1	1	1	1	1	1	1	1	1	1	1	1	1	1	1	1	1	1	1	1	1	1	1	1	1	1
Bifidobacterium bifidum	0.411765	0.352941	0.411765	0	0.470588	0.352941	0.470588	0.470588	0.470588	0.352941	0.470588	0.470588	0.411765	0.352941	0.470588	0.470588	0.352941	0.470588	0.352941	0	0.411765	0.470588	0.470588	0.529412	0.529412	0.764706	0.882353	0.882353	1	0.941176	0.941176	1	1	1	1	0.941176	0.941176	1	0.941176	1	0.941176	0.941176	1	0.941176	1	1	0.823529	1	0.941176
Bifidobacterium bohemicum	0.5	0.5	0.5	0	0.5	0.5	0.5	0.5	0.5	0.5	0.5	0.5	0.5	0.5	0.5	0.5	0.5	0.5	0.5	0	0.5	0.5	0.5	0.5	0.5	0.5	0.5	0.75	1	1	1	1	1	1	1	1	1	1	1	1	1	1	1	1	1	1	0.75	1	1
Bifidobacterium bombi	0.333333	0.333333	0.333333	0	0.333333	0.333333	0.333333	0.333333	0.333333	0.333333	0.333333	0.333333	0.333333	0.333333	0.333333	0.333333	0.333333	0.333333	0.333333	0	0.333333	0.333333	0.666667	0.666667	0.666667	0.666667	0.666667	0.666667	1	1	1	1	1	1	1	1	1	1	1	1	1	1	1	1	1	1	1	1	1
Bifidobacterium boum	0	0	0	0	0	0	0	0	0	0	0	0	0	0	0	0	0	0	0	0	0	0	0	0.5	0.5	1	1	1	1	1	1	1	1	1	1	1	1	1	1	1	1	1	1	1	1	1	1	1	1
Bifidobacterium breve	0.551724	0.517241	0.551724	0	0.551724	0.517241	0.551724	0.551724	0.551724	0.517241	0.551724	0.551724	0.551724	0.517241	0.551724	0.551724	0.517241	0.551724	0.517241	0	0.551724	0.551724	0.551724	0.689655	0.655172	0.827586	0.827586	0.965517	1	1	1	1	1	1	1	1	0.965517	1	1	1	1	0.965517	1	0.965517	1	1	0.965517	1	1
Bifidobacterium callitrichos	0.666667	0.666667	0.666667	0	0.666667	0.666667	0.666667	0.666667	0.666667	0.666667	0.333333	0.666667	0.666667	0.666667	0.666667	0.666667	0.666667	0.666667	0.666667	0	0.666667	0.666667	0.666667	1	1	1	1	1	0.666667	1	1	0.666667	0.666667	1	0.666667	1	1	0.666667	1	0.666667	1	1	0.666667	1	0.666667	0.666667	1	0.666667	1
Bifidobacterium catenulatum	0.75	0.5	0.75	0	0.75	0.5	0.75	0.75	0.75	0.5	0.5	0.75	0.75	0.5	0.75	0.75	0.5	0.75	0.5	0	0.75	0.75	0.75	0.75	0.5	0.75	0.75	1	0.75	1	1	0.75	0.75	1	0.75	1	1	0.75	1	0.75	1	1	0.75	1	0.75	0.75	1	0.75	1
Bifidobacterium choerinum	0.25	0.25	0.25	0	0.25	0.25	0.25	0.25	0.25	0.25	0.25	0.25	0.25	0.25	0.25	0.25	0.25	0.25	0.25	0	0.25	0.25	0.25	0.5	0.5	0.75	0.75	1	1	1	1	1	1	1	1	1	1	1	1	1	1	1	1	1	1	1	1	1	1
Bifidobacterium commune	1	1	1	0	1	1	1	1	1	1	1	1	1	1	1	1	1	1	1	0	1	1	1	1	1	1	1	1	1	1	1	1	1	1	1	1	1	1	1	1	1	1	1	1	1	1	1	1	1
Bifidobacterium coryneforme	0.5	0.25	0.5	0	0.5	0.25	0.5	0.5	0.5	0.25	0.5	0.5	0.5	0.25	0.5	0.5	0.25	0.5	0.25	0	0.5	0.5	0.5	0.5	0.5	0.5	0.5	1	1	1	1	1	1	1	1	0.75	1	1	1	1	1	1	1	1	1	1	1	1	1
Bifidobacterium crudilactis	0	0	0	0	0	0	0	0	0	0	0	0	0	0	0	0	0	0	0	0	0	0	0	0	0	0	0	1	1	1	1	1	1	1	1	1	1	1	1	1	1	1	1	1	1	1	1	1	1
Bifidobacterium cuniculi	0	0	0	0	0	0	0	0	0	0	0	0	0	0	0	0	0	0	0	0	0	0	0	0.333333	0.333333	1	1	1	1	1	1	1	1	1	1	1	1	1	1	1	1	1	1	1	1	1	1	1	1
Bifidobacterium dentium	0.777778	0.666667	0.777778	0	0.777778	0.555556	0.777778	0.666667	0.777778	0.555556	0.777778	0.777778	0.777778	0.555556	0.777778	0.777778	0.555556	0.777778	0.555556	0	0.777778	0.777778	0.777778	0.888889	0.888889	1	1	1	1	1	1	1	1	0.888889	1	0.888889	1	1	1	1	1	1	1	0.888889	1	1	1	1	0.888889
Bifidobacterium eulemuris	0	0	0	0	0	0	0	0	0	0	0	0	0	0	0	0	0	0	0	0	0	0	0	0	0	0	0	1	1	1	1	1	1	1	1	1	1	1	1	1	1	1	1	1	1	1	1	1	1
Bifidobacterium faecale	0	0	0	0	0	0	0	0	0	0	0	0	0	0	0	0	0	0	0	0	0	0	0	0	0	1	1	1	1	1	1	1	1	1	1	1	1	1	1	1	1	1	1	1	1	1	1	1	1
Bifidobacterium gallicum	0.5	0.5	0.5	0	0.5	0.5	0.5	0.5	0.5	0.5	0.5	0.5	0.5	0.5	0.5	0.5	0.5	0.5	0.5	0	0.5	0.5	0.5	0.75	0.75	1	1	1	1	1	1	1	1	1	1	1	1	1	1	1	1	1	1	1	1	1	1	1	1
Bifidobacterium gallinarum	0.333333	0.333333	0.333333	0	0.333333	0.333333	0.333333	0.333333	0.333333	0.333333	0.333333	0.333333	0.333333	0.333333	0.333333	0.333333	0.333333	0.333333	0.333333	0	0.333333	0.333333	0.333333	0.666667	0.666667	1	1	1	1	1	1	1	1	1	1	1	1	1	1	1	1	1	1	1	1	1	1	1	1
Bifidobacterium hapali	0	0	0	0	0	0	0	0	0	0	0	0	0	0	0	0	0	0	0	0	0	0	0	0	0	0	0	1	1	1	1	1	1	1	1	1	1	1	1	1	1	1	1	1	1	1	1	1	1
Bifidobacterium indicum	0.4	0.4	0.4	0	0.4	0.4	0.4	0.4	0.4	0.4	0.4	0.4	0.4	0.4	0.4	0.4	0.4	0.4	0.4	0	0.4	0.4	0.4	0.6	0.6	0.8	0.8	1	1	1	1	1	1	1	1	1	1	1	1	1	1	1	1	1	1	1	1	1	1
Bifidobacterium kashiwanohense	0.833333	0.833333	0.833333	0	0.833333	0.833333	0.833333	0.833333	0.833333	0.833333	0.833333	0.833333	0.833333	0.833333	0.833333	0.833333	0.833333	0.833333	0.833333	0	0.833333	0.833333	0.833333	0.833333	0.833333	0.833333	0.833333	0.833333	1	1	1	1	1	1	1	1	1	1	1	1	1	1	1	1	1	1	0.833333	1	1
Bifidobacterium lemurum	0	0	0	0	0	0	0	0	0	0	0	0	0	0	0	0	0	0	0	0	0	0	0	0.5	0.5	0.5	0.5	1	1	1	1	1	1	1	1	1	1	1	1	1	1	1	1	1	1	1	1	1	1
Bifidobacterium longum subsp. infantis	0.714286	0.714286	0.714286	0	0.714286	0.714286	0.714286	0.714286	0.714286	0.714286	0.714286	0.714286	0.714286	0.714286	0.714286	0.714286	0.714286	0.714286	0.714286	0	0.714286	0.714286	0.714286	1	1	1	1	1	1	1	1	1	1	1	1	1	1	1	1	1	1	1	1	1	1	1	1	1	1
Bifidobacterium longum subsp. longum	0.541667	0.5	0.541667	0	0.541667	0.5	0.541667	0.541667	0.541667	0.5	0.541667	0.541667	0.541667	0.5	0.541667	0.541667	0.5	0.541667	0.5	0	0.541667	0.541667	0.541667	0.625	0.625	0.666667	0.666667	0.791667	0.958333	1	1	1	1	0.958333	1	0.958333	0.958333	1	1	1	1	0.958333	1	0.958333	1	1	0.958333	1	1
Bifidobacterium longum subsp. suillum	0	0	0	0	0	0	0	0	0	0	0	0	0	0	0	0	0	0	0	0	0	0	0	1	1	1	1	1	1	1	1	1	1	1	1	1	1	1	1	1	1	1	1	1	1	1	1	1	1
Bifidobacterium longum subsp. suis	0.25	0	0.25	0	0.25	0	0.25	0.25	0.25	0	0.25	0.25	0.25	0	0.25	0.25	0	0.25	0	0	0.25	0.25	0.25	0.75	0.75	0.75	0.75	1	1	0.75	0.75	0.75	1	0.75	1	1	1	1	1	0.75	0.75	1	1	1	0.75	0.75	1	1	1
Bifidobacterium magnum	0.333333	0.333333	0.333333	0	0.333333	0.333333	0.333333	0.333333	0.333333	0.333333	0.333333	0.333333	0.333333	0.333333	0.333333	0.333333	0.333333	0.333333	0.333333	0	0.333333	0.333333	0.333333	0.666667	0.666667	1	1	1	1	1	1	1	1	1	1	1	1	1	1	1	1	1	1	1	1	1	1	1	1
Bifidobacterium merycicum	0.2	0.2	0.2	0	0.2	0.2	0.2	0.2	0.2	0.2	0.2	0.2	0.2	0.2	0.2	0.2	0.2	0.2	0.2	0	0.2	0.2	0.2	0.2	0.2	0.4	0.4	0.8	1	1	1	1	1	1	1	0.8	1	1	1	1	1	1	1	1	1	1	1	1	1
Bifidobacterium minimum	0.333333	0.166667	0.333333	0	0.333333	0.166667	0.333333	0.333333	0.333333	0.166667	0.333333	0.333333	0.333333	0.166667	0.333333	0.333333	0.166667	0.333333	0.166667	0	0.333333	0.333333	0.333333	0.666667	0.666667	0.833333	0.833333	1	1	1	1	1	1	1	1	1	1	1	0.833333	1	1	1	1	1	1	1	1	1	0.833333
Bifidobacterium mongoliense	0.5	0.5	0.5	0	0.5	0.5	0.5	0.5	0.5	0.5	0.5	0.5	0.5	0.5	0.5	0.5	0.5	0.5	0.5	0	0.5	0.5	0.5	0.5	0.5	0.5	0.5	1	1	1	1	1	1	1	1	1	1	1	1	1	1	1	1	1	1	1	1	1	1
Bifidobacterium moukalabense	0.666667	0.666667	0.666667	0	0.666667	0.333333	0.666667	0.666667	0.666667	0.333333	0.666667	0.666667	0.666667	0.333333	0.666667	0.666667	0.333333	0.666667	0.333333	0	0.666667	0.666667	0.666667	0.666667	0.666667	0.666667	0.666667	0.666667	1	1	1	1	1	1	1	1	1	1	1	1	1	1	1	1	1	1	1	1	1
Bifidobacterium myosotis	0	0	0	0	0	0	0	0	0	0	0	0	0	0	0	0	0	0	0	0	0	0	0	1	1	0.5	0.5	1	1	1	1	1	1	1	1	1	1	1	1	1	1	1	1	1	1	1	1	1	1
Bifidobacterium pseudocatenulatum	0.2	0.2	0.2	0	0.2	0.2	0.2	0.2	0.2	0.2	0.2	0.2	0.2	0.2	0.2	0.2	0.2	0.2	0.2	0	0.2	0.2	0.2	0.4	0.4	0.466667	0.533333	1	1	1	1	1	1	1	1	1	1	1	0.933333	1	1	1	1	1	1	1	0.933333	1	1
Bifidobacterium pseudolongum subsp. globosum	0	0	0	0	0	0	0	0	0	0	0	0	0	0	0	0	0	0	0	0	0	0	0	0.333333	0.333333	0.666667	0.666667	1	1	1	1	1	1	1	1	1	1	1	0.666667	1	1	1	1	1	1	1	1	1	0.666667
Bifidobacterium pseudolongum subsp. pseudolongum	0	0	0	0	0	0	0	0	0	0	0	0	0	0	0	0	0	0	0	0	0	0	0	0.5	0.5	1	1	1	1	1	1	1	1	1	1	1	1	1	1	1	1	1	1	1	1	1	1	1	1
Bifidobacterium psychraerophilum	0.333333	0.333333	0.333333	0	0.333333	0.333333	0.333333	0.333333	0.333333	0.333333	0.333333	0.333333	0.333333	0.333333	0.333333	0.333333	0.333333	0.333333	0.333333	0	0.333333	0.333333	0.333333	0.333333	0.333333	1	1	1	1	1	1	1	1	1	1	1	1	1	1	1	1	1	1	1	1	1	1	1	1
Bifidobacterium pullorum	0.25	0.25	0.25	0	0.25	0.25	0.25	0.25	0.25	0.25	0.25	0.25	0.25	0.25	0.25	0.25	0.25	0.25	0.25	0	0.25	0.25	0.5	0.75	0.75	1	1	1	1	1	1	1	1	1	1	1	1	1	1	1	1	1	1	1	1	1	1	1	1
Bifidobacterium ramosum	0	0	0	0	0	0	0	0	0	0	0	0	0	0	0	0	0	0	0	0	0	0	0	0	0	0	0	1	1	1	1	1	1	1	1	1	0	1	1	1	1	1	1	1	1	1	1	1	1
Bifidobacterium reuteri	0.5	0.5	0.5	0	0.5	0.5	0.5	0.5	0.5	0.5	0.5	0.5	0.5	0.5	0.5	0.5	0.5	0.5	0.5	0	0.5	0.5	0.5	1	1	1	1	1	1	1	1	1	1	1	1	1	1	1	1	1	1	1	1	1	1	1	1	1	1
Bifidobacterium ruminantium	0.25	0.25	0.25	0	0.25	0.25	0.25	0.25	0.25	0.25	0.25	0.25	0.25	0.25	0.25	0.25	0.25	0.25	0.25	0	0.25	0.25	0.25	0.25	0.25	0.5	0.5	1	1	1	1	1	1	1	1	1	0.75	1	1	1	1	0.75	1	0.75	1	1	1	1	1
Bifidobacterium saeculare	0.25	0.25	0.25	0	0.25	0	0.25	0.25	0.25	0.25	0.25	0.25	0.25	0.25	0.25	0.25	0.25	0.25	0.25	0	0.25	0.25	0.25	0.75	0.75	1	1	1	1	1	1	1	1	1	1	1	0.75	1	1	1	1	0.75	1	0.75	1	1	1	1	1
Bifidobacterium saguini	0.5	0.5	0.5	0	0.5	0.5	0.5	0.5	0.5	0.5	0.5	0.5	0.5	0.5	0.5	0.5	0.5	0.5	0.5	0	0.5	0.5	0.5	1	1	1	1	1	0.5	0.5	0.5	0.5	0.5	0.5	0.5	0.5	0.5	0.5	0.5	0.5	0.5	0.5	0.5	1	1	1	1	1	1
Bifidobacterium scardovii	0.2	0.2	0.2	0	0.2	0.2	0.2	0.2	0.2	0.2	0.2	0.2	0.2	0.2	0.2	0.2	0.2	0.2	0.2	0	0.2	0.2	0.2	0.4	0.4	0.6	0.6	1	1	1	1	1	1	1	1	1	1	1	0.8	1	1	1	1	1	1	1	0.8	1	0.8
Bifidobacterium simiae	0	0	0	0	0	0	0	0	0	0	0	0	0	0	0	0	0	0	0	0	0	0	0	0	0	1	1	1	1	1	1	1	1	1	1	1	1	1	1	1	1	1	1	1	1	1	1	1	1
Bifidobacterium stellenboschense	0.5	0.5	0.5	0	0.5	0.5	0.5	0.5	0.5	0.5	0.5	0.5	0.5	0.5	0.5	0.5	0.5	0.5	0.5	0	0.5	0.5	0.5	0.5	0.5	0.5	0.5	1	1	1	1	1	1	1	1	1	1	1	1	1	1	1	1	1	1	1	1	1	1
Bifidobacterium subtile	0	0	0	0	0	0	0	0	0	0	0	0	0	0	0	0	0	0	0	0	0	0	0.2	0.8	0.8	1	1	1	1	1	1	1	1	1	1	1	1	1	1	1	1	1	1	1	1	1	1	1	1
Bifidobacterium thermacidophilum subsp. porcinum	1	1	1	0	1	1	1	1	1	1	1	1	1	1	1	1	1	1	1	0	1	1	1	1	1	1	1	1	1	1	1	1	1	1	1	1	1	1	1	1	1	1	1	1	1	1	1	1	1
Bifidobacterium thermacidophilum subsp. thermacidophilum	0.5	0.5	0.5	0	0.5	0.5	0.5	0.5	0.5	0.5	0.5	0.5	0.5	0.5	0.5	0.5	0.5	0.5	0.5	0	0.5	0.5	0.5	0.5	0.5	0.5	0.5	1	1	1	1	1	1	1	1	1	1	1	1	1	1	1	1	1	1	1	1	1	1
Bifidobacterium thermophilum	0.5	0.5	0.5	0	0.5	0.5	0.5	0.5	0.5	0.5	0.5	0.5	0.5	0.5	0.5	0.5	0.5	0.5	0.5	0	0.5	0.5	0.666667	0.666667	0.666667	0.833333	0.833333	1	1	1	1	1	1	1	1	1	1	1	1	1	1	1	1	1	1	1	1	1	1
Bifidobacterium tissieri	0	0	0	0	0	0	0	0	0	0	0	0	0	0	0	0	0	0	0	0	0	0	0	1	1	1	1	1	1	1	1	1	1	1	1	1	1	1	1	1	1	1	1	1	1	1	1	1	1
Bifidobacterium tsurumiense	0.333333	0.333333	0.333333	0	0.333333	0.333333	0.333333	0.333333	0.333333	0.333333	0.333333	0.333333	0.333333	0.333333	0.333333	0.333333	0.333333	0.333333	0.333333	0	0.333333	0.333333	0.333333	0.666667	0.666667	1	1	1	1	1	1	1	1	1	1	1	1	1	1	1	1	1	1	1	1	1	1	1	1
[truncated: 26 more columns]

## Sheet: Tab_S4
Table S4. List of public samples included in the meta-analysis.
Study	Samples	Age	Primer pairs	Number of reads
PMID: 28852182	SRR5528148	Adult	PP39	50134
	SRR5528161			66105
	SRR5528162			63832
	SRR5528170			57760
	SRR5528136			127013
	SRR5528144			115686
	SRR5528166			121733
	SRR5528165			121219
	SRR5528164			128227
	SRR5528163			142253
PMID: 25417156	ERR560572		PP45	52631
	ERR560576			41772
	ERR560578			57049
	ERR560607			66576
	ERR560611			66346
	ERR560613			46388
	ERR560616			66075
	ERR560682			79902
	ERR560837			58351
	ERR561067			87491
PMID: 27531910	SRR3206652		PP50	202768
	SRR3206653			204662
	SRR3206656			184194
	SRR3206658			169592
	SRR3206664			101566
	SRR3206666			195792
	SRR3206676			138068
	SRR3206680			133384
	SRR3206681			112251
	SRR3206682			79058
PMID: 26238090	SRR1425088		PP5	10951.2
	SRR1425091			11128
	SRR1425092			16193
	SRR1425093			11209
	SRR1425096			10678.8
	SRR1425098			11958
	SRR1425099			10142.4
	SRR1425100			10921
	SRR1425101			10914
	SRR1425102			11296.8
PMID: 24336217	109601		PP14	49327
	109591			65700
	109605			73307
	109606			107238
	109592			35148
	109596			84319
	109603			37140
	109600			54480
	109602			38640
	109595			97839
PMID: 25864056	ERR185983		PP23	13622
	ERR185984			11920
	ERR185985			12790
	ERR185986			15260
	ERR185987			15725
	ERR185990			11125
	ERR185991			16134
	ERR185994			14740
	ERR185995			12505
	ERR185996			23215.5
PMID: 28095889	SRR5078567	Infant	PP56	60928
	SRR5078568			13722
	SRR5078576			12537
	SRR5078581			33277
	SRR5078582			54117
	SRR5078583			35752
	SRR5078615			78063
	SRR5078824			28500
	SRR5078825			33526
PMID: 29096601	ERR1725578		PP22	58839
	ERR1725579			55573
	ERR1725580			33523
	ERR1725581			27878
	ERR1725582			33607
	ERR1725583			38765
	ERR1725584			36668
	ERR1725585			43624
	ERR1725586			39691
	ERR1725587			32825

## Sheet: Tab_S5
Table S5. Taxonomic prediction of the 79 samples included in this study through 16S rRNA gene-based microbial profiling.
							% of taxa identify	0.315	0.405	0.36	0.37	0.335	0.36	0.36	0.365	0.355	0.41	0.465	0.385	0.405	0.375	0.38	0.42	0.445	0.375	0.345	0.375	0.465	0.42	0.47	0.38	0.395	0.415	0.37	0.36	0.43	0.455		0.2	0.175	0.22	0.15	0.13	0.16	0.14	0.14	0.135	0.115	0.05
							n° of taxa identify	63	81	72	74	67	72	72	73	71	82	93	77	81	75	76	84	89	75	69	75	93	84	94	76	79	83	74	72	86	91		40	35	44	30	26	32	28	28	27	23	10
							Primer	PP39										PP45										PP50											PP5										PP14
							Study	PMID: 28852182										PMID: 25417156										PMID: 27531910											PMID: 26238090										PMID: 24336217
							Taxonomy	SRR5528148	SRR5528161	SRR5528162	SRR5528170	SRR5528136	SRR5528144	SRR5528166	SRR5528165	SRR5528164	SRR5528163	ERR560572	ERR560576	ERR560578	ERR560607	ERR560611	ERR560613	ERR560616	ERR560682	ERR560837	ERR561067	SRR3206652	SRR3206653	SRR3206656	SRR3206658	SRR3206664	SRR3206666	SRR3206676	SRR3206680	SRR3206681	SRR3206682		SRR1425088	SRR1425091	SRR1425092	SRR1425093	SRR1425096	SRR1425098	SRR1425099	SRR1425100	SRR1425101	SRR1425102	SRR5078567
D_0__Bacteria;D_1__Actinobacteria;D_2__Coriobacteriia;D_3__Coriobacteriales;D_4__Atopobiaceae;D_5__Coriobacteriaceae UCG-003	D_0__Bacteria	D_1__Actinobacteria	D_2__Coriobacteriia	D_3__Coriobacteriales	D_4__Atopobiaceae	D_5__Coriobacteriaceae UCG-003	Coriobacteriaceae UCG-003	0	0	0	0	0	0	0	0	0	0	0	0	0	0	0	0	0	0	0	0	0	0	0	0	0	0	0	0	0.00496209	0		0	0	0	0	0	0	0	0	0	0	0
D_0__Bacteria;D_1__Actinobacteria;D_2__Actinobacteria;D_3__Bifidobacteriales;D_4__Bifidobacteriaceae;D_5__Bifidobacterium	D_0__Bacteria	D_1__Actinobacteria	D_2__Actinobacteria	D_3__Bifidobacteriales	D_4__Bifidobacteriaceae	D_5__Bifidobacterium	Bifidobacterium	0.000598396	0.000453823	0.00249091	0.00458795	0.000558998	0.00801307	0.00831328	0.00053622	0.000187168	0.000133565	0.000760008	0.000718184	0.00632789	0.0128274	0.000919422	0.000366474	0.0615059	0.000162699	0.00342753	0.00638923	0.0183066	0.0243572	0.059307	0	0.00163441	0.000377952	0.0604195	0.0125352	0.0200265	0.0117129		0	0	0	0	0	0	0	0	0	0	0
D_0__Bacteria;D_1__Actinobacteria;D_3__Micrococcales;D_4__Brevibacteriaceae;D_5__Brevibacterium	D_0__Bacteria	D_1__Actinobacteria		D_3__Micrococcales	D_4__Brevibacteriaceae	D_5__Brevibacterium	Brevibacterium	0	0	0	0	0	0	0	0	0	0	0	0	0	0	0	0	0	0	0	0	0	0	0	0	0	0	0	0	0	0		0	0	0	0	0	0	0	0	0	0	0
D_0__Bacteria;D_1__Actinobacteria;D_2__Coriobacteriia;D_3__Coriobacteriales;D_4__Coriobacteriaceae;D_5__Collinsella	D_0__Bacteria	D_1__Actinobacteria	D_2__Coriobacteriia	D_3__Coriobacteriales	D_4__Coriobacteriaceae	D_5__Collinsella	Collinsella	0.000179519	0.00155813	0.000375987	0.000779086	3.9366e-05	0.00104593	0.000156079	0.000305233	0.000163772	9.13865e-05	5.70006e-05	0	0	0.0115807	9.0435e-05	0	0.00375331	0	0.00116536	0	0.00322536	0.000889271	0.00101523	0.00791901	0.00480476	0.00939262	0.0292175	0.00335123	0.00236969	0.00710871		0	0	0.00364355	0	0	0	0	0	0	0	0
D_0__Bacteria;D_1__Actinobacteria;D_2__Coriobacteriia;D_3__Coriobacteriales;D_4__Coriobacteriales Incertae Sedis;D_5__uncultured	D_0__Bacteria	D_1__Actinobacteria	D_2__Coriobacteriia	D_3__Coriobacteriales	D_4__Coriobacteriales Incertae Sedis	D_5__uncultured	U. m. of Coriobacteriales order	0	6.05098e-05	0	0.00102147	0	0	0	3.29981e-05	0	0.000456932	0.000513006	0.00100546	0.000964084	0.00737503	0	0.000582047	0.00201286	0.000350429	0	0	8.38397e-05	0	0.001569	0.00116161	8.86123e-05	0	0.000369383	0.000539795	0	0.000872777		0	0	0	0	0	0	0	0	0	0	0
D_0__Bacteria;D_1__Actinobacteria;D_3__Micrococcales;D_4__Dermabacteraceae;D_5__Brachybacterium	D_0__Bacteria	D_1__Actinobacteria		D_3__Micrococcales	D_4__Dermabacteraceae	D_5__Brachybacterium	Brachybacterium	0	0	0	0	0	0	0	0	0	0	0	0	0	0	0	0	0	0	0	0	0	0	0	0	0	0	0	0	0	0		0	0	0	0	0	0	0	0	0	0	0
D_0__Bacteria;D_1__Actinobacteria;D_2__Actinobacteria;D_3__Micrococcales;D_4__Micrococcaceae;D_5__Arthrobacter	D_0__Bacteria	D_1__Actinobacteria	D_2__Actinobacteria	D_3__Micrococcales	D_4__Micrococcaceae	D_5__Arthrobacter	Arthrobacter	0	0	0	0	0	0	0	0	0	0	0	0	0	0	0	0	0	0	0	0	0	0	0	0	0	0	0	0	0	0		0	0	0	0	0	0	0	0	0	0	0
D_0__Bacteria;D_1__Actinobacteria;D_2__Actinobacteria;D_3__Corynebacteriales;D_4__Nocardiaceae;D_5__Rhodococcus	D_0__Bacteria	D_1__Actinobacteria	D_2__Actinobacteria	D_3__Corynebacteriales	D_4__Nocardiaceae	D_5__Rhodococcus	Rhodococcus	0	0	0	0	0	0	0	0	0	0	0	0	0	0	0	0	0	0	0	0	0	0	0	0	0	0	0	0	0	0		0	0.00206686	0	0.00196271	0	0.00501756	0.010885	0.0032964	0.00208906	0	0
D_0__Bacteria;D_1__Actinobacteria;D_3__Streptosporangiales;D_4__Nocardiopsaceae;D_5__Nocardiopsis	D_0__Bacteria	D_1__Actinobacteria		D_3__Streptosporangiales	D_4__Nocardiopsaceae	D_5__Nocardiopsis	Nocardiopsis	0	0	0	0	0	0	0	0	0	0	0	0	0	0	0	0	0	0	0	0	0	0	0	0	0	0	0	0	0	0		0	0	0	0	0	0	0	0	0	0	0
D_0__Bacteria;D_1__Actinobacteria;D_3__Micrococcales;Other;Other	D_0__Bacteria	D_1__Actinobacteria		D_3__Micrococcales	Other	Other	U. m. of Micrococcales order	0	0	0	0	0	0	0	0	0	0	0	0	0	0	0	0	0	0	0	0	0	0	0	0	0	0	0	0	0	0		0	0	0	0	0	0	0	0	0	0	0
D_0__Bacteria;D_1__Bacteroidetes;D_2__Bacteroidia;D_3__Bacteroidales;D_4__Bacteroidaceae;D_5__Bacteroides	D_0__Bacteria	D_1__Bacteroidetes	D_2__Bacteroidia	D_3__Bacteroidales	D_4__Bacteroidaceae	D_5__Bacteroides	Bacteroides	0.470379	0.0543227	0.323161	0.164387	0.606954	0.492843	0.524287	0.557132	0.262893	0.474106	0.216754	0.327803	0.0987747	0.078677	0.0181624	0.145059	0.0989784	0.0744787	0.21129	0.198295	0.00227847	0.310947	0.223802	0.373001	0.0929937	0.301713	0.173704	0.0951314	0.000418705	0.205229		0.0706772	0.00593098	0.236769	0.000535284	0.00382065	0.0039137	0	0.00183133	0	0	2.84341e-05
D_0__Bacteria;D_1__Bacteroidetes;D_2__Bacteroidia;D_3__Bacteroidales;D_4__Barnesiellaceae;D_5__Barnesiella	D_0__Bacteria	D_1__Bacteroidetes	D_2__Bacteroidia	D_3__Bacteroidales	D_4__Barnesiellaceae	D_5__Barnesiella	Barnesiella	5.98396e-05	0.0122684	0.00479383	0.011669	0.00787321	4.32204e-05	0.0121331	0.00186439	0.009374	0.0197254	0.000285003	0.0188643	0.0150046	0.00135184	0.00691828	0.0194016	0.00404086	0.00297865	0	0	0	0	0	0	0.000994427	0.00874908	0.0134064	0	0	0.0139265		0	0	0	0	0	0	0	0	0	0	0
D_0__Bacteria;D_1__Bacteroidetes;D_2__Bacteroidia;D_3__Bacteroidales;D_4__Barnesiellaceae;D_5__Coprobacter	D_0__Bacteria	D_1__Bacteroidetes	D_2__Bacteroidia	D_3__Bacteroidales	D_4__Barnesiellaceae	D_5__Coprobacter	Coprobacter	0	0.000559716	0.000360321	0	0.00318865	0	0	0.00118793	0.000421128	0.00653062	0.000190002	0.00093364	0	0	0	0.000344917	0.000786984	0	0	0.00106297	0.000281109	0	0	0.00390349	0	0.00535773	0	0	0	0.000518607		0	0	0	0	0	0	0	0	0	0	0
D_0__Bacteria;D_1__Bacteroidetes;D_2__Bacteroidia;D_3__Bacteroidales;D_4__Barnesiellaceae;D_5__uncultured	D_0__Bacteria	D_1__Bacteroidetes	D_2__Bacteroidia	D_3__Bacteroidales	D_4__Barnesiellaceae	D_5__uncultured	U. m. of Barnesiellaceae family	0	0.00249603	0.00213059	0.0030644	0	0	0.00163473	0.00034648	0.000967035	0.005202	0	0	0	0	0	0.000603604	0.00010594	0	0	0	0	0	0	0	0	0	0	0	0	0.00222621		0	0	0	0	0	0	0	0	0	0	0
D_0__Bacteria;D_1__Bacteroidetes;D_2__Bacteroidia;D_3__Flavobacteriales;D_4__Flavobacteriaceae;D_5__Flavobacterium	D_0__Bacteria	D_1__Bacteroidetes	D_2__Bacteroidia	D_3__Flavobacteriales	D_4__Flavobacteriaceae	D_5__Flavobacterium	Flavobacterium	0	0	0	0	0	0	0	0	0	0	0	0	0	0	0	0	0	0	0	0	0	0	0	0	0	0	0	0	0	0		0.00405435	0.0154565	0.00104984	0.00615577	0.0198899	0.0169594	0.0235447	0.0261881	0.019901	0.00839176	0
D_0__Bacteria;D_1__Bacteroidetes;D_2__Bacteroidia;D_3__Bacteroidales;D_4__Marinifilaceae;D_5__Odoribacter	D_0__Bacteria	D_1__Bacteroidetes	D_2__Bacteroidia	D_3__Bacteroidales	D_4__Marinifilaceae	D_5__Odoribacter	Odoribacter	0.00807835	0.00192119	0.00253791	0.00363573	0.00688906	0.0123438	0.00256299	0.00278009	0.00242539	0.0107274	0.00655507	0.00165182	0.000262932	0.000105143	7.53625e-05	0.000970078	0.00077185	0.00112638	0.000993985	0.000845801	5.42492e-05	0.000679169	0.0045767	0.00209916	0.00154579	0.000658862	0	0.000352366	0	0.00266893		0.00219154	0.000449317	0.00129686	0	0	0	0	0	0	0	0
D_0__Bacteria;D_1__Bacteroidetes;D_2__Bacteroidia;D_3__Bacteroidales;D_4__Marinifilaceae;D_5__Butyricimonas	D_0__Bacteria	D_1__Bacteroidetes	D_2__Bacteroidia	D_3__Bacteroidales	D_4__Marinifilaceae	D_5__Butyricimonas	Butyricimonas	0	0.00263218	0.00245958	0.00100416	0	0	0	0.000610465	0.00223042	0.0046818	0	0.00246577	0.000210345	0	0	0.0017677	0.000393492	0.000588221	0	0.00661782	0.000118362	0	0.00209019	0	0.000206762	0.00103681	0	0	4.4543e-05	0.00104986		0	0	0	0	0	0	0	0	0	0	0
D_0__Bacteria;D_1__Bacteroidetes;D_2__Bacteroidia;D_3__Bacteroidales;D_4__Muribaculaceae;D_5__gut metagenome	D_0__Bacteria	D_1__Bacteroidetes	D_2__Bacteroidia	D_3__Bacteroidales	D_4__Muribaculaceae	D_5__gut metagenome	U. m. of Muribaculaceae family	0	0	0.00213059	0	0.000188957	6.05086e-05	0	0	0	2.81189e-05	0.000228003	0	0.000280461	0	0.000557682	0	0	0	0	0	0	0	0	0	0.000295374	6.12895e-05	0.0311079	0.0733971	0.000605785	0.0440689		0	0	0	0.000356856	0.000337117	0	0	0.0013735	0.00131941	0	0
D_0__Bacteria;D_1__Bacteroidetes;D_2__Bacteroidia;D_3__Bacteroidales;D_4__Prevotellaceae;D_5__Prevotella 9	D_0__Bacteria	D_1__Bacteroidetes	D_2__Bacteroidia	D_3__Bacteroidales	D_4__Prevotellaceae	D_5__Prevotella 9	Prevotella 9	0	0	0	0	0	0	0	8.24953e-05	0	0	0.000209002	0	0	0	0	0	0	0.182561	0	0.0257398	0.456048	0	0	0	0.484493	1.53224e-05	0	0	0.4056	0		0.0166557	0	0	0	0	0	0.00177473	0	0	0.000531124	0
D_0__Bacteria;D_1__Bacteroidetes;D_2__Bacteroidia;D_3__Bacteroidales;D_4__Prevotellaceae;D_5__Prevotellaceae NK3B31 group	D_0__Bacteria	D_1__Bacteroidetes	D_2__Bacteroidia	D_3__Bacteroidales	D_4__Prevotellaceae	D_5__Prevotellaceae NK3B31 group	Prevotellaceae NK3B31 group	0	0	0	0	0	0.000285255	0	0.245325	0.208653	0.000112476	0	0	0	0	0	0	0	0	0	0	0	0	0	0	0	0	0	0	0.00213807	0		0	0	0	0	0	0	0	0	0	0	0
D_0__Bacteria;D_1__Bacteroidetes;D_2__Bacteroidia;D_3__Bacteroidales;D_4__Prevotellaceae;D_5__Alloprevotella	D_0__Bacteria	D_1__Bacteroidetes	D_2__Bacteroidia	D_3__Bacteroidales	D_4__Prevotellaceae	D_5__Alloprevotella	Alloprevotella	0	0	0	0	0	0	0	0	0	0	0	0	0	0	0	0	0	0	0	0	0.0275685	0	0	0	0	0	0	0	0.0696208	0		0.0399956	0	0	0	0	0	0	0	0	0	0
D_0__Bacteria;D_1__Bacteroidetes;D_2__Bacteroidia;D_3__Bacteroidales;D_4__Prevotellaceae;D_5__Paraprevotella	D_0__Bacteria	D_1__Bacteroidetes	D_2__Bacteroidia	D_3__Bacteroidales	D_4__Prevotellaceae	D_5__Paraprevotella	Paraprevotella	0	0	0	0	0	0.0112805	0	0	0.00386034	0	0.000133001	0	0	0.00186253	0	0.0214495	0	0	0.000102826	0.118949	0	0	0.0202775	0	0.00298328	0.0388371	0.0185199	0	0.000855226	0		0	0	0	0	0	0	0	0	0	0	0
D_0__Bacteria;D_1__Bacteroidetes;D_2__Bacteroidia;D_3__Bacteroidales;D_4__Prevotellaceae;D_5__uncultured	D_0__Bacteria	D_1__Bacteroidetes	D_2__Bacteroidia	D_3__Bacteroidales	D_4__Prevotellaceae	D_5__uncultured	U. m. of Prevotellaceae family	0	0	0	0	0	0	0	0	0	0	0.000133001	0	0	0	0	0.0129991	0	0	0	0	0	0	0	0	0	0	0	0	0.00739414	0		0.00361604	0	0	0	0	0	0	0	0	0	0
D_0__Bacteria;D_1__Bacteroidetes;D_2__Bacteroidia;D_3__Bacteroidales;D_4__Prevotellaceae;D_5__Prevotella 2	D_0__Bacteria	D_1__Bacteroidetes	D_2__Bacteroidia	D_3__Bacteroidales	D_4__Prevotellaceae	D_5__Prevotella 2	Prevotella 2	0	0	0	0	0	0	0	0.00547769	0	0	0	0	0	0	0	0	0	0	0	0	0	0	0	0	0	0	0	0	0.00940749	0		0.0916064	0	0	0	0	0	0	0	0	0	0
D_0__Bacteria;D_1__Bacteroidetes;D_2__Bacteroidia;D_3__Bacteroidales;D_4__Prevotellaceae;D_5__Prevotella 7	D_0__Bacteria	D_1__Bacteroidetes	D_2__Bacteroidia	D_3__Bacteroidales	D_4__Prevotellaceae	D_5__Prevotella 7	Prevotella 7	0	0	0	0	0	5.18645e-05	0	0	1.55973e-05	0	0	0	0	0.000751021	0	0.00127188	0	0	0	0	0.0301675	0	0	0	5.90749e-05	0	0	0	0.0773445	0.000151787		0	0	0	0	0	0	0	0	0.00164926	0	0
D_0__Bacteria;D_1__Bacteroidetes;D_2__Bacteroidia;D_3__Bacteroidales;D_4__Prevotellaceae;D_5__Prevotellaceae UCG-001	D_0__Bacteria	D_1__Bacteroidetes	D_2__Bacteroidia	D_3__Bacteroidales	D_4__Prevotellaceae	D_5__Prevotellaceae UCG-001	Prevotellaceae UCG-001	0.0200862	0.00316164	0.00484083	0.00424169	0	0	0	0.000115493	0	0	0.000133001	0	0	0	0	0	0.000393492	0.0169958	0	0	0	0	0	0	0	0	0	0	0	0		0	0	0	0	0	0	0	0	0	0	0
D_0__Bacteria;D_1__Bacteroidetes;D_2__Bacteroidia;D_3__Bacteroidales;D_4__Prevotellaceae;D_5__Prevotella	D_0__Bacteria	D_1__Bacteroidetes	D_2__Bacteroidia	D_3__Bacteroidales	D_4__Prevotellaceae	D_5__Prevotella	Prevotella	0.000139626	4.53823e-05	0	0	0	0	0	0.00688011	0	0	0.000171002	0	0	0	0	0	0.000348089	0	0	0	0	7.81777e-05	0.000591767	0	0	0	0	0	0	0.000581851		0	0.00422358	0.00592849	0	0	0.000602107	0	0.0024723	0	0	0
D_0__Bacteria;D_1__Bacteroidetes;D_2__Bacteroidia;D_3__Bacteroidales;D_4__Prevotellaceae;D_5__Prevotellaceae Ga6A1 group	D_0__Bacteria	D_1__Bacteroidetes	D_2__Bacteroidia	D_3__Bacteroidales	D_4__Prevotellaceae	D_5__Prevotellaceae Ga6A1 group	Prevotellaceae Ga6A1 group	0	0.00517359	0	0	0	0	0	0	0	0	0	0	0	0	0	0	0	0	0	0	0	0	0	0	0	0	0	0	0	0		0	0	0	0	0	0	0	0	0	0	0
D_0__Bacteria;D_1__Bacteroidetes;D_2__Bacteroidia;D_3__Bacteroidales;D_4__Rikenellaceae;D_5__Alistipes	D_0__Bacteria	D_1__Bacteroidetes	D_2__Bacteroidia	D_3__Bacteroidales	D_4__Rikenellaceae	D_5__Alistipes	Alistipes	0.00494674	0.0150669	0.057244	0.0707929	0.0670561	0.0844182	0.0343785	0.0193864	0.0310153	0.0361117	0.0524786	0.081873	0.0524461	0.0225306	0.0332951	0.0724972	0.0714188	0.0654051	0.00459289	0.0884777	8.38397e-05	0.00898555	0.223704	0.0338106	0.00936337	0.0376216	0.0154417	0.00464823	0	0.022123		0	0	0	0	0	0	0	0	0	0	0
D_0__Bacteria;D_1__Bacteroidetes;D_2__Bacteroidia;D_3__Bacteroidales;D_4__Rikenellaceae;D_5__Rikenellaceae RC9 gut group	D_0__Bacteria	D_1__Bacteroidetes	D_2__Bacteroidia	D_3__Bacteroidales	D_4__Rikenellaceae	D_5__Rikenellaceae RC9 gut group	Rikenellaceae RC9 gut group	0	0	0	0	2.36196e-05	0	4.92882e-05	2.47486e-05	0	0	0	0	0	0	0	0.084289	0.0581612	0	0.000154239	0	0	0	0	0	0	0	0	0	0.000106903	3.79468e-05		0	0	0	0	0	0	0	0	0	0	0
D_0__Bacteria;D_1__Bacteroidetes;D_2__Bacteroidia;D_3__Sphingobacteriales;D_4__Sphingobacteriaceae;D_5__Pedobacter	D_0__Bacteria	D_1__Bacteroidetes	D_2__Bacteroidia	D_3__Sphingobacteriales	D_4__Sphingobacteriaceae	D_5__Pedobacter	Pedobacter	0	0	0	0	0	0	0	0	0	0	0	0	0	0	0	0	0	0	0	0	0	0	3.80034e-05	0	0	0	0	0	0	0		0	0	0	0	0	0.000903161	0	0	0	0	0
D_0__Bacteria;D_1__Bacteroidetes;D_2__Bacteroidia;D_3__Bacteroidales;D_4__Tannerellaceae;D_5__Parabacteroides	D_0__Bacteria	D_1__Bacteroidetes	D_2__Bacteroidia	D_3__Bacteroidales	D_4__Tannerellaceae	D_5__Parabacteroides	Parabacteroides	0.0168748	0.0145072	0.0188463	0.0298476	0	0.0450616	0.0077136	0.0248063	0.028005	0.0709511	0.0116851	0.0271474	0.0046276	0.0194815	0.0521056	0.02727	0.0076277	0.00474331	0.0130932	0.0685213	0.00222422	0.00358151	0.0269064	0.00425728	0.00583857	0.0146124	0.00501202	0.0136298	0	0.00508487		0	0	0	0	0	0	0	0	0	0	0
D_0__Bacteria;D_1__Bacteroidetes;D_2__Bacteroidia;D_3__Flavobacteriales;D_4__Weeksellaceae;D_5__Cloacibacterium	D_0__Bacteria	D_1__Bacteroidetes	D_2__Bacteroidia	D_3__Flavobacteriales	D_4__Weeksellaceae	D_5__Cloacibacterium	Cloacibacterium	0	0	0	0	0	0	0	0	0	2.10892e-05	0	0	0	0	0	0	0	0	0	0	0	0	0	0	0	0	0	0	0	0		0	0	0	0	0	0	0	0	0	0	0
D_0__Bacteria;D_1__Bacteroidetes;D_2__Bacteroidia;D_3__Flavobacteriales;D_4__Weeksellaceae;D_5__Bergeyella	D_0__Bacteria	D_1__Bacteroidetes	D_2__Bacteroidia	D_3__Flavobacteriales	D_4__Weeksellaceae	D_5__Bergeyella	Bergeyella	0	0	0	0	0	0	0	0	0	0	0	0	0	0	0	0	0	0	0	0	0	0	0	0	0	0	0	0	0	0		0.00799912	0	0.00469339	0	0	0.00592072	0	0	0	0	0
D_0__Bacteria;D_1__Bacteroidetes;D_2__Bacteroidia;D_3__Flavobacteriales;D_4__Weeksellaceae;D_5__Chryseobacterium	D_0__Bacteria	D_1__Bacteroidetes	D_2__Bacteroidia	D_3__Flavobacteriales	D_4__Weeksellaceae	D_5__Chryseobacterium	Chryseobacterium	0	0	0	0	0	0	0	0	0	0	0	0	0	0	0	0	0	0	0	0	0	0	0	0	0	0	0	0	0	0		0	0.00664989	0	0.00169507	0.00415777	0.00471651	0.0069806	0.0057687	0.00769654	0.00138092	0
D_0__Bacteria;D_1__Bacteroidetes;D_2__Bacteroidia;D_3__Flavobacteriales;D_4__Weeksellaceae;D_5__Algoriella	D_0__Bacteria	D_1__Bacteroidetes	D_2__Bacteroidia	D_3__Flavobacteriales	D_4__Weeksellaceae	D_5__Algoriella	Algoriella	0	0	0	0	0	0	0	0	0	0	0	0	0	0	0	0	0	0	0	0	0	0	0	0	0	0	0	0	0	0		0	0.00233645	0	0.001249	0.00314642	0.00130457	0.00556081	0.00375423	0.00593733	0.0016996	0
D_0__Bacteria;D_1__BRC1;D_2__uncultured bacterium;D_3__uncultured bacterium;D_4__uncultured bacterium;D_5__uncultured bacterium	D_0__Bacteria	D_1__BRC1	D_2__uncultured bacterium	D_3__uncultured bacterium	D_4__uncultured bacterium	D_5__uncultured bacterium	U. m. of BRC1 phylum	0.00189492	3.02549e-05	0.000250658	0	0	2.59323e-05	4.10735e-05	0	0	1.40595e-05	0	0	0	0	0	0	0	0	0	0	0.000251519	0.00037623	0.000135726	0.000100241	0.00030522	0.000173654	0.000905351	0.00010496	0.000605785	0.000809532		0	0	0	0	0	0	0	0	0	0	0
D_0__Bacteria;D_1__Cyanobacteria;D_2__Oxyphotobacteria;D_3__Chloroplast;D_4__Capsicum annuum;D_5__Capsicum annuum	D_0__Bacteria	D_1__Cyanobacteria	D_2__Oxyphotobacteria	D_3__Chloroplast	D_4__Capsicum annuum	D_5__Capsicum annuum	U. m. of Eukaryota kingdom	0.0504049	0.0150669	0.00780173	0.0828255	0.000322802	0.000527289	0.000460023	0.000544469	0.00165332	0.000618616	0	0	0	0	0	0	0	0	0	0	0	0	0	0	0	0	0	0	0	0		0	0	0	0	0	0	0	0	0	0	0
D_0__Bacteria;D_1__Cyanobacteria;D_2__Melainabacteria;D_3__Gastranaerophilales;D_4__uncultured bacterium;D_5__uncultured bacterium	D_0__Bacteria	D_1__Cyanobacteria	D_2__Melainabacteria	D_3__Gastranaerophilales	D_4__uncultured bacterium	D_5__uncultured bacterium	U. m. of Gastranaerophilales order	0	0	0.000125329	0.00616343	0	0	0	0	0	0	0	0	0	0.000120163	0	0	0	0	0	0	0	0	0	0	0	0	0	0	0	0		0	0	0	0	0	0	0	0	0	0	0
D_0__Bacteria;D_1__Epsilonbacteraeota;D_2__Campylobacteria;D_3__Campylobacterales;D_4__Campylobacteraceae;D_5__Campylobacter	D_0__Bacteria	D_1__Epsilonbacteraeota	D_2__Campylobacteria	D_3__Campylobacterales	D_4__Campylobacteraceae	D_5__Campylobacter	Campylobacter	0	0	0	0	3.14928e-05	0	0	4.94972e-05	0	0	0	0	0	0	0	0	0.000181612	0	0	0	0	0	0	0	0	0	0	0	0	0		0.0393382	0	0.0199469	0	0	0.000702459	0	0	0	0	0
D_0__Archaea;D_1__Euryarchaeota;D_2__Methanobacteria;D_3__Methanobacteriales;D_4__Methanobacteriaceae;D_5__Methanobrevibacter	D_0__Archaea	D_1__Euryarchaeota	D_2__Methanobacteria	D_3__Methanobacteriales	D_4__Methanobacteriaceae	D_5__Methanobrevibacter	Methanobrevibacter	0	0	0	0	0	0	0	0	0	0	0.000285003	0.00232213	0	0.0335556	0	0	0.0177223	0	0	0	0	0	0.0110916	0	0	0	0	0	0	0.0134585		0	0	0	0	0	0	0	0	0	0	0
D_0__Bacteria;D_1__Firmicutes;D_2__Negativicutes;D_3__Selenomonadales;D_4__Acidaminococcaceae;D_5__Phascolarctobacterium	D_0__Bacteria	D_1__Firmicutes	D_2__Negativicutes	D_3__Selenomonadales	D_4__Acidaminococcaceae	D_5__Phascolarctobacterium	Phascolarctobacterium	0.00470738	0.000589971	0.019943	0.00218144	0	0.0196048	5.75029e-05	0.00220263	0.00988091	0	0.00220402	0.00823518	0.00217357	0.000540735	0	0.00663965	0	0	0.00836318	0.00208021	0.000216997	7.81777e-05	0.0056245	0	0.00842802	0.00734964	0.00706898	0.00292389	8.01775e-05	0.00820916		0.00153408	0	0	0	0	0	0.000473261	0	0	0	0
D_0__Bacteria;D_1__Firmicutes;D_2__Negativicutes;D_3__Selenomonadales;D_4__Acidaminococcaceae;D_5__Acidaminococcus	D_0__Bacteria	D_1__Firmicutes	D_2__Negativicutes	D_3__Selenomonadales	D_4__Acidaminococcaceae	D_5__Acidaminococcus	Acidaminococcus	0.0202657	0	0	8.65651e-05	0	0.00786612	0	0	0	0	0	0	0	0	0	0	0	0	0	0.0507938	0	0.000146583	0	0.00457569	8.86123e-05	0.00177229	0.000717038	0	0.00307347	0		0	0	0	0	0	0	0	0	0	0	0
D_0__Bacteria;D_1__Firmicutes;D_2__Negativicutes;D_3__Selenomonadales;D_4__Acidaminococcaceae;D_5__Succiniclasticum	D_0__Bacteria	D_1__Firmicutes	D_2__Negativicutes	D_3__Selenomonadales	D_4__Acidaminococcaceae	D_5__Succiniclasticum	Succiniclasticum	7.97862e-05	0.0196506	0	0	0	0	0	0	0	0	0	0	0	0	0	0	0	0	0	0	0	0	0	0	0	0	0	0	0	0		0	0	0	0	0	0	0	0	0	0	0
D_0__Bacteria;D_1__Firmicutes;D_2__Bacilli;D_3__Bacillales;D_4__Bacillaceae;D_5__Bacillus	D_0__Bacteria	D_1__Firmicutes	D_2__Bacilli	D_3__Bacillales	D_4__Bacillaceae	D_5__Bacillus	Bacillus	0	0	0	0	0	0	0	0	0	0	0	0	0	0	0	0	0	0	0	0	0	0	0	0	0	0	0	0	0	0		0	0	0	0	0.00213507	0	0	0	0	0	0
D_0__Bacteria;D_1__Firmicutes;D_2__Bacilli;D_3__Lactobacillales;D_4__Carnobacteriaceae;D_5__Granulicatella	D_0__Bacteria	D_1__Firmicutes	D_2__Bacilli	D_3__Lactobacillales	D_4__Carnobacteriaceae	D_5__Granulicatella	Granulicatella	0	0	0	0	6.29857e-05	0	0	4.12477e-05	0	2.81189e-05	0	0	0	0	0	0	0	0	0	0	4.93174e-05	4.39749e-05	0	0	0	4.08597e-05	0.000224527	0	0	0		0.00438308	0.00161754	0.00382881	0.139888	0	0.0184646	0	0	0.00527763	0.0594859	0
D_0__Bacteria;D_1__Firmicutes;D_2__Bacilli;D_3__Lactobacillales;D_4__Carnobacteriaceae;D_5__Carnobacterium	D_0__Bacteria	D_1__Firmicutes	D_2__Bacilli	D_3__Lactobacillales	D_4__Carnobacteriaceae	D_5__Carnobacterium	Carnobacterium	7.97862e-05	0	0	0	0	0	0	0	0	0	0	0	0	0	0	0	0	0	0	0	0	0	0	0	0	0	0	0	0	0		0.00471181	0.00988497	0	0.00223035	0.018429	0.00883091	0.0169191	0.0132772	0.0126443	0.00531124	0
D_0__Bacteria;D_1__Firmicutes;D_2__Clostridia;D_3__Clostridiales;D_4__Christensenellaceae;D_5__Christensenellaceae R-7 group	D_0__Bacteria	D_1__Firmicutes	D_2__Clostridia	D_3__Clostridiales	D_4__Christensenellaceae	D_5__Christensenellaceae R-7 group	Christensenellaceae R-7 group	0.00131647	0.190984	0.00606279	0.00122922	5.51125e-05	0.000267967	0.000952905	0.000148492	0.000717478	0.000386635	0.00419905	0.00892943	0.117127	0.0333754	0.193832	0.0286928	0.0334922	0.00291607	0.000377029	0.00244597	0.00193818	0.00226715	0.0344637	0.000678098	0.00116181	0.000709937	0.00444708	0.0121529	0.000659237	0.0439804		0	0	0	0	0	0	0	0	0	0	0
D_0__Bacteria;D_1__Firmicutes;D_2__Clostridia;D_3__Clostridiales;D_4__Christensenellaceae;D_5__uncultured	D_0__Bacteria	D_1__Firmicutes	D_2__Clostridia	D_3__Clostridiales	D_4__Christensenellaceae	D_5__uncultured	U. m. of Christensenellaceae family	0	0	0.00117496	0.000467452	0	0	0.000369661	0	0.000140376	4.21784e-05	0.00152002	0.00541032	0.0014023	0.000856164	0.00143189	0.00129344	0.00175558	0.000200245	0	0.000331463	7.89079e-05	0	0.000141156	0	0	0	0	0	0	0.00011384		0	0	0	0	0	0	0	0	0	0	0
D_0__Bacteria;D_1__Firmicutes;D_2__Clostridia;D_3__Clostridiales;D_4__Clostridiaceae 1;D_5__Clostridium sensu stricto 1	D_0__Bacteria	D_1__Firmicutes	D_2__Clostridia	D_3__Clostridiales	D_4__Clostridiaceae 1	D_5__Clostridium sensu stricto 1	Clostridium sensu stricto 1	0.000658236	0	0	0.00150623	0.0004409	0.000181526	0.000213582	0.000808454	9.3584e-05	0.0123161	0.000171002	0.00327971	0.0251713	0.0210586	0.0111838	8.62292e-05	0.0167537	0.00271583	0.0159723	0.000377182	6.41127e-05	0.0172724	0.0128777	0	0.00123073	0	0.000861894	0.00041984	0.00794648	0.00196059		0.0374753	0.000359454	0	0.000267642	0.00157321	0	0	0	0.00131941	0.00021245	0
D_0__Bacteria;D_1__Firmicutes;D_2__Clostridia;D_3__Clostridiales;D_4__Clostridiaceae 1;D_5__Clostridium sensu stricto 3	D_0__Bacteria	D_1__Firmicutes	D_2__Clostridia	D_3__Clostridiales	D_4__Clostridiaceae 1	D_5__Clostridium sensu stricto 3	Clostridium sensu stricto 3	0.00123669	0	0	0	0.000873926	0	0	0.00826603	0	0	0	0	0	0	0	0	0	0	0	0	0	0	0	0	0	0	0	0	0	0		0	0	0	0	0	0	0	0	0	0	0
D_0__Bacteria;D_1__Firmicutes;D_2__Clostridia;D_3__Clostridiales;D_4__Clostridiales vadinBB60 group;D_5__gut metagenome	D_0__Bacteria	D_1__Firmicutes	D_2__Clostridia	D_3__Clostridiales	D_4__Clostridiales vadinBB60 group	D_5__gut metagenome	U. m. of Clostridiales vadinBB60 group family	0	0.00605098	0.00698709	0.00325485	0.000275562	0	0	2.47486e-05	0.000631692	0.00142001	0.000437005	0.000790003	8.7644e-05	0.00036049	0.000648117	0.00239286	0.000650776	0.000112638	6.85507e-05	2.28595e-05	0.00109485	0.000830638	0.0109504	0.000294825	0.000866432	0.000107257	1.44856e-05	9.7463e-05	0.0008285	0.0206304		0	0	0	0	0	0	0	0	0	0	0
D_0__Bacteria;D_1__Firmicutes;D_2__Bacilli;D_3__Lactobacillales;D_4__Enterococcaceae;D_5__Enterococcus	D_0__Bacteria	D_1__Firmicutes	D_2__Bacilli	D_3__Lactobacillales	D_4__Enterococcaceae	D_5__Enterococcus	Enterococcus	0	0	0	0	0	0	0	0	0	0	0.000114001	0	0	0	0	0	0.000287552	0	0	0.000102868	0.00022686	0	0	0	0	0	0	0	0	0		0	0.00197699	0	0.138995	0	0.0139488	0.00556081	0	0.00439802	0.0379222	0.160966
D_0__Bacteria;D_1__Firmicutes;D_3__Lactobacillales;D_4__Enterococcaceae;Other	D_0__Bacteria	D_1__Firmicutes		D_3__Lactobacillales	D_4__Enterococcaceae	Other	U. m. of Enterococcaceae family	0	0	0	0	0	0	0	0	0	0	0	0	0	0	0	0	0	0	0	0	0	0	0	0	0	0	0	0	0	0		0	0	0	0	0	0	0	0	0	0	0.0123404
D_0__Bacteria;D_1__Firmicutes;D_2__Erysipelotrichia;D_3__Erysipelotrichales;D_4__Erysipelotrichaceae;D_5__Erysipelotrichaceae UCG-003	D_0__Bacteria	D_1__Firmicutes	D_2__Erysipelotrichia	D_3__Erysipelotrichales	D_4__Erysipelotrichaceae	D_5__Erysipelotrichaceae UCG-003	Erysipelotrichaceae UCG-003	0.00187498	0.000953029	0.000516982	0	0.000102352	0.00185848	4.92882e-05	0.000115493	0.000389933	0.000569408	0.0385134	0.00189122	0.00872934	0.0255948	0.000889277	0.00515219	0.012728	0.0180221	0.035732	6.85785e-05	0.000103567	0.00264827	0.000580909	0.00499434	0.00239253	0.000311555	0.0128922	0.0160289	0	0.005945		0	0	0.0121658	0	0	0	0.000473261	0	0	0	0
D_0__Bacteria;D_1__Firmicutes;D_2__Erysipelotrichia;D_3__Erysipelotrichales;D_4__Erysipelotrichaceae;D_5__Catenibacterium	D_0__Bacteria	D_1__Firmicutes	D_2__Erysipelotrichia	D_3__Erysipelotrichales	D_4__Erysipelotrichaceae	D_5__Catenibacterium	Catenibacterium	0	0	0	0	6.29857e-05	0	0.00013965	6.59963e-05	0	0	0	0	0	0	0	0	0	0	0	0	0.015752	0	0	0	0	0	0	0	0.0260399	0		0	0	0	0	0	0	0	0	0	0	0
D_0__Bacteria;D_1__Firmicutes;D_2__Erysipelotrichia;D_3__Erysipelotrichales;D_4__Erysipelotrichaceae;D_5__Holdemanella	D_0__Bacteria	D_1__Firmicutes	D_2__Erysipelotrichia	D_3__Erysipelotrichales	D_4__Erysipelotrichaceae	D_5__Holdemanella	Holdemanella	0	0	0	0	0	2.59323e-05	0	3.29981e-05	0	0	0.000152002	0	0	7.51021e-05	0	0.00659653	0.0125312	0	0	0	0.00341277	0	0	0	0.00386941	0.012452	0	0	0.00249441	0		0	0.00772825	0.00166739	0	0	0	0	0	0	0	0
D_0__Bacteria;D_1__Firmicutes;D_2__Erysipelotrichia;D_3__Erysipelotrichales;D_4__Erysipelotrichaceae;D_5__Solobacterium	D_0__Bacteria	D_1__Firmicutes	D_2__Erysipelotrichia	D_3__Erysipelotrichales	D_4__Erysipelotrichaceae	D_5__Solobacterium	Solobacterium	0	0	6.26645e-05	0	0	0	0	0	0	0	0	0	0	0	0	0	0	0	0	0	0	0	0	0	0	0	0	0	0.00747432	0		0	0.00161754	0	0	0	0.0109383	0	0	0	0	0
D_0__Bacteria;D_1__Firmicutes;D_2__Erysipelotrichia;D_3__Erysipelotrichales;D_4__Erysipelotrichaceae;D_5__Dielma	D_0__Bacteria	D_1__Firmicutes	D_2__Erysipelotrichia	D_3__Erysipelotrichales	D_4__Erysipelotrichaceae	D_5__Dielma	Dielma	0.000917541	4.53823e-05	0	0	9.44785e-05	0	0	0	0	2.10892e-05	0.00970911	0	3.50576e-05	0	0	0	0.00010594	0	0	0.0024574	0	0	0	0	0	7.66119e-05	0	0	0	0		0.00120535	0	0	0	0	0	0	0	0	0	0
D_0__Bacteria;D_1__Firmicutes;D_2__Erysipelotrichia;D_3__Erysipelotrichales;D_4__Erysipelotrichaceae;D_5__Faecalitalea	D_0__Bacteria	D_1__Firmicutes	D_2__Erysipelotrichia	D_3__Erysipelotrichales	D_4__Erysipelotrichaceae	D_5__Faecalitalea	Faecalitalea	0	0	0	0.000467452	0.000110225	0	0	0	0	0	0.000323004	0	0.000964084	0	0	0	6.05373e-05	0.00093865	0	0.000605777	0	0	0.000146585	0	0	0.000178761	0	0	0.00839191	0		0	0	0	0	0.000561861	0	0	0	0	0	0
D_0__Bacteria;D_1__Firmicutes;D_2__Erysipelotrichia;D_3__Erysipelotrichales;D_4__Erysipelotrichaceae;D_5__Turicibacter	D_0__Bacteria	D_1__Firmicutes	D_2__Erysipelotrichia	D_3__Erysipelotrichales	D_4__Erysipelotrichaceae	D_5__Turicibacter	Turicibacter	0	0.000287422	0	0.000121191	0.000267689	0	9.03617e-05	0.000222737	5.45907e-05	9.13865e-05	0.000152002	0	0.00422444	0	0.00402436	0	0.00721907	0	0	0	9.37031e-05	0.00020033	0.00245936	0	0	0	0	0.00195676	0	0.000417415		0	0	0	0	0	0	0	0	0	0	0
D_0__Bacteria;D_1__Firmicutes;D_2__Erysipelotrichia;D_3__Erysipelotrichales;D_4__Erysipelotrichaceae;D_5__Erysipelatoclostridium	D_0__Bacteria	D_1__Firmicutes	D_2__Erysipelotrichia	D_3__Erysipelotrichales	D_4__Erysipelotrichaceae	D_5__Erysipelatoclostridium	Erysipelatoclostridium	0	0	0.000266324	0.000155817	4.72393e-05	0.000103729	0	0	0	6.32676e-05	0.000114001	7.18184e-05	0.00133219	0.00357486	6.029e-05	0.000129344	0.00140749	0.00146429	0.00430155	0.00676641	0	0.000166128	0.000456041	0.000141516	2.95374e-05	0.000566928	2.17284e-05	0.000502309	0	0.000632447		0.00558843	0	0	0	0	0	0	0	0	0.00382409	0
D_0__Bacteria;D_1__Firmicutes;D_2__Bacilli;D_3__Bacillales;D_4__Family XI;D_5__Gemella	D_0__Bacteria	D_1__Firmicutes	D_2__Bacilli	D_3__Bacillales	D_4__Family XI	D_5__Gemella	Gemella	0	0	0	0	0	0	0	0	0	0	5.70006e-05	0	5.25864e-05	0	0	0	0	0	0	0	0	0	0	0.000123827	0	0	0.000188313	9.7463e-05	0	0		0	0.00323508	0	0.00196271	0	0.0497742	0	0	0	0	0
D_0__Bacteria;D_1__Firmicutes;D_2__Clostridia;D_3__Clostridiales;D_4__Family XIII;D_5__Family XIII AD3011 group	D_0__Bacteria	D_1__Firmicutes	D_2__Clostridia	D_3__Clostridiales	D_4__Family XIII	D_5__Family XIII AD3011 group	Family XIII AD3011 group (Clostridiales order)	0	0.000408441	0.000266324	0.00122922	0	0.000224746	0.000476453	0	0	7.7327e-05	0.0200642	0.0019391	0.00141983	0.00238825	0.00125102	0.00122877	0.00161937	0.000763435	0.000445579	0.000708644	0.000187406	0.000156355	0.00217705	0.000654512	0.000157533	0.000326878	0.000217284	0.000292389	0	0.00168231		0	0	0	0	0	0	0	0	0	0	0
D_0__Bacteria;D_1__Firmicutes;D_2__Clostridia;D_3__Clostridiales;D_4__Lachnospiraceae;D_5__Acetatifactor	D_0__Bacteria	D_1__Firmicutes	D_2__Clostridia	D_3__Clostridiales	D_4__Lachnospiraceae	D_5__Acetatifactor	Acetatifactor	0.00398931	0.0549883	0.00853804	0	0.000818814	0.00242899	0.0110159	0.000725959	0.183245	0.0292929	0	0	0	0	0	0	0	0	0	0	0	0	0	0	0	0	0	0	0	0		0	0	0	0	0	0	0	0	0	0	0
D_0__Bacteria;D_1__Firmicutes;D_2__Clostridia;D_3__Clostridiales;D_4__Lachnospiraceae;D_5__Roseburia	D_0__Bacteria	D_1__Firmicutes	D_2__Clostridia	D_3__Clostridiales	D_4__Lachnospiraceae	D_5__Roseburia	Roseburia	0.027247	0.00999924	0.00274157	0	0.0774881	0	0.0884148	0.0117721	0.0177342	0.0233528	0.00136802	0.0203486	0.038055	0.03309	0.0269496	0.0125679	0.0134544	0.0425021	0.0222618	0.00994388	0.0102235	0.0852528	0.0132523	0.050191	0.0362031	0.00062311	0.0149129	0.0149793	0.00130957	0.0241848		0	0	0.00913975	0	0	0	0.0015381	0	0	0	0
D_0__Bacteria;D_1__Firmicutes;D_2__Clostridia;D_3__Clostridiales;D_4__Lachnospiraceae;D_5__Lachnospiraceae NK4A136 group	D_0__Bacteria	D_1__Firmicutes	D_2__Clostridia	D_3__Clostridiales	D_4__Lachnospiraceae	D_5__Lachnospiraceae NK4A136 group	Lachnospiraceae NK4A136 group	0.0130051	0.00683761	0.00930568	0	0.00962106	0.00975918	0	0.000734208	0.00758031	0.000400695	0.000741008	0.00416547	0.0108153	0.00369503	0.0137913	0.00881694	0.00685585	0.00667067	0.0200853	0.00346321	0.041979	0.0176926	0.000271453	0.00259446	0.00535612	0.0106644	0.00242634	0.0192002	0.00250332	0.0035417		0.00164366	0	0.00135861	0	0	0	0	0	0	0	0
D_0__Bacteria;D_1__Firmicutes;D_2__Clostridia;D_3__Clostridiales;D_4__Lachnospiraceae;D_5__Blautia	D_0__Bacteria	D_1__Firmicutes	D_2__Clostridia	D_3__Clostridiales	D_4__Lachnospiraceae	D_5__Blautia	Blautia	0.00343081	0.00131609	0.00249091	0.132046	0.00318865	0.00734748	0.00176616	0.000965195	0.00290111	0.00165902	0.0147632	0.0376807	0.0735859	0.0647531	0.0244325	0.00957144	0.0295119	0.0786463	0.0977533	0.0632865	0.0456285	0.0303623	0.0110699	0.0695198	0.0393931	0.0735883	0.0933236	0.110298	0.0205967	0.0301298		0	0	0.00148212	0	0	0	0	0	0	0	0
D_0__Bacteria;D_1__Firmicutes;D_2__Clostridia;D_3__Clostridiales;D_4__Lachnospiraceae;D_5__Agathobacter	D_0__Bacteria	D_1__Firmicutes	D_2__Clostridia	D_3__Clostridiales	D_4__Lachnospiraceae	D_5__Agathobacter	Agathobacter	0	0	0	0	0	0	0	0	0	0	0.00193802	0.0722972	0.11718	0.0116709	0.0319085	0.000474261	0.0131366	0.032665	0.069219	0.0187791	0.00973033	0.0931536	0.0062217	0.0185209	0.00795542	0.0339902	0.00806849	0.0777455	0.0131313	0.0304839		0	0	0.00142037	0	0	0	0.00141978	0	0	0	0
D_0__Bacteria;D_1__Firmicutes;D_2__Clostridia;D_3__Clostridiales;D_4__Lachnospiraceae;D_5__(Eubacterium) eligens group	D_0__Bacteria	D_1__Firmicutes	D_2__Clostridia	D_3__Clostridiales	D_4__Lachnospiraceae	D_5__(Eubacterium) eligens group	Eubacterium eligens group (Lachnospiraceae family)	0.0306778	0.0122381	0.00261624	0.0580159	0.00954233	0.0212558	0.0002793	0.00560143	0.00750232	0.0256796	0.000209002	0.000502729	0.00187558	0.000826124	0.0145299	0.00743727	0.00230042	0	0.00102826	0.00322319	0.00552849	0.00448544	0.00074921	0.00160975	0.0002363	0	0.0022163	0.00480567	0.00326055	0.000404766		0	0	0	0	0	0.000401405	0	0	0	0	0
D_0__Bacteria;D_1__Firmicutes;D_2__Clostridia;D_3__Clostridiales;D_4__Lachnospiraceae;D_5__Lachnospira	D_0__Bacteria	D_1__Firmicutes	D_2__Clostridia	D_3__Clostridiales	D_4__Lachnospiraceae	D_5__Lachnospira	Lachnospira	0.109427	0.0166704	0.0078174	0.0136946	0	0.0098629	0.000246441	0	0	0.00177852	0.000209002	0.0036388	0.000893968	0.000240327	0.00116058	0.00525998	0.000302686	0.000212761	8.56883e-05	0.00133728	0.00335359	0.00510109	0.000249737	0.00122647	0.000876277	0.000766119	0.00574355	5.99772e-05	0	0.000139138		0	0	0.00160563	0	0	0	0	0	0	0	0
D_0__Bacteria;D_1__Firmicutes;D_2__Clostridia;D_3__Clostridiales;D_4__Lachnospiraceae;D_5__Fusicatenibacter	D_0__Bacteria	D_1__Firmicutes	D_2__Clostridia	D_3__Clostridiales	D_4__Lachnospiraceae	D_5__Fusicatenibacter	Fusicatenibacter	0.000897594	0.0032524	0.00416719	0	0.000905419	0.00451221	0.00131435	0.000371229	0.00971714	0.00139892	0.000209002	0.0131667	0.0105348	0.0122567	0.00649625	0.00319048	0.0134847	0.011464	0.0944971	0.0146072	0.00264342	0.00783731	0.000640629	0.0217699	0.00699053	0.0374581	0.0995234	0.0308358	0.00238751	0.0234511		0	0	0.00111159	0	0	0	0.000354946	0.0010988	0	0	0
D_0__Bacteria;D_1__Firmicutes;D_2__Clostridia;D_3__Clostridiales;D_4__Lachnospiraceae;D_5__Coprococcus 2	D_0__Bacteria	D_1__Firmicutes	D_2__Clostridia	D_3__Clostridiales	D_4__Lachnospiraceae	D_5__Coprococcus 2	Coprococcus 2	0	0.00225399	0.00352488	0	0	0	0.008494	0	0.00440625	0	0.000209002	0.0192713	0.00108679	0.00973324	0.00209508	0.00355695	0.00055997	0.0384471	0	0	0.00561233	0.0207611	0	0.00482334	0	0	0	0	0.0190377	0.00771585		0	0	0	0	0	0	0	0	0	0	0
D_0__Bacteria;D_1__Firmicutes;D_2__Clostridia;D_3__Clostridiales;D_4__Lachnospiraceae;D_5__(Eubacterium) ruminantium group	D_0__Bacteria	D_1__Firmicutes	D_2__Clostridia	D_3__Clostridiales	D_4__Lachnospiraceae	D_5__(Eubacterium) ruminantium group	Eubacterium ruminantium group (Lachnospiraceae family)	0	0	0	0	0	0	0	0	0.000748672	0	0.000190002	0.00136455	0.00410174	0	0.0249902	0.00159524	0.00473704	0	0	0	0.00510929	0	0.000841504	0	0.015261	0	0	0	0.000115812	0.000126489		0	0	0	0	0	0	0	0	0	0	0
D_0__Bacteria;D_1__Firmicutes;D_2__Clostridia;D_3__Clostridiales;D_4__Lachnospiraceae;D_5__Lachnospiraceae XPB1014 group	D_0__Bacteria	D_1__Firmicutes	D_2__Clostridia	D_3__Clostridiales	D_4__Lachnospiraceae	D_5__Lachnospiraceae XPB1014 group	Lachnospiraceae XPB1014 group	0	0	0	0	0	0	0	0	0	0	0	0	0	0	0	0	0	0	0	0	0	0	0	0	0	0	0	0	0	0		0	0	0	0.0467481	0	0	0	0	0	0.0561929	0
D_0__Bacteria;D_1__Firmicutes;D_2__Clostridia;D_3__Clostridiales;D_4__Lachnospiraceae;D_5__(Ruminococcus) gauvreauii group	D_0__Bacteria	D_1__Firmicutes	D_2__Clostridia	D_3__Clostridiales	D_4__Lachnospiraceae	D_5__(Ruminococcus) gauvreauii group	Ruminococcus gauvreauii group (Lachnospiraceae family)	0	0	0	0	0	0	0	0	0	0	0	0.000670305	0.00411927	0.00895217	0.00217044	0.00135811	0.00402573	0.00777202	0.0110195	0	0.00301823	0.0103781	0.000374605	0.00625029	0.00175255	4.08597e-05	0.025147	0.00614766	0.000293984	0.00140403		0	0	0	0	0	0	0	0	0	0	0
D_0__Bacteria;D_1__Firmicutes;D_2__Clostridia;D_3__Clostridiales;D_4__Lachnospiraceae;D_5__Anaerostipes	D_0__Bacteria	D_1__Firmicutes	D_2__Clostridia	D_3__Clostridiales	D_4__Lachnospiraceae	D_5__Anaerostipes	Anaerostipes	0.0028723	0	0	0.010232	0.000755828	0.0027056	0	0	0	0	0.000532006	0.01264	0.00741468	0.0506188	0.00215537	0.00594981	0.0186303	0.00197742	0.0253295	0.0150987	0.00569123	0.0060832	0.00507074	0.0107198	0.0118248	0.0216352	0.0194832	0.0296662	0.00106012	0.0123833		0	0	0	0	0	0	0	0.0002747	0.000769654	0	0
D_0__Bacteria;D_1__Firmicutes;D_2__Clostridia;D_3__Clostridiales;D_4__Lachnospiraceae;D_5__Pseudobutyrivibrio	D_0__Bacteria	D_1__Firmicutes	D_2__Clostridia	D_3__Clostridiales	D_4__Lachnospiraceae	D_5__Pseudobutyrivibrio	Pseudobutyrivibrio	0.00305182	0.0298767	0.0454631	0.00413781	0.000606237	0.0039417	0.00552028	0.000775456	0.000140376	0.0125762	0	0	0	0	0	0	0	0	0	0	0	0	0	0	0	0	0	0	0.000195989	0		0	0	0	0	0	0	0	0	0	0	0
D_0__Bacteria;D_1__Firmicutes;D_2__Clostridia;D_3__Clostridiales;D_4__Lachnospiraceae;D_5__(Ruminococcus) gnavus group	D_0__Bacteria	D_1__Firmicutes	D_2__Clostridia	D_3__Clostridiales	D_4__Lachnospiraceae	D_5__(Ruminococcus) gnavus group	Ruminococcus gnavus group (Lachnospiraceae family)	0.000757969	0	0	0.00434557	0.00130695	0	0	0	0	0	0	0	0	0	0	0	0	0.000250307	0.000651231	0.0130756	0	0	4.34325e-05	0	0	0.00192551	0	0	0	0		0.0392286	0	0.00722534	0	0	0	0	0	0	0	0
D_0__Bacteria;D_1__Firmicutes;D_2__Clostridia;D_3__Clostridiales;D_4__Lachnospiraceae;D_5__(Eubacterium) hallii group	D_0__Bacteria	D_1__Firmicutes	D_2__Clostridia	D_3__Clostridiales	D_4__Lachnospiraceae	D_5__(Eubacterium) hallii group	Eubacterium hallii group Lachnospiraceae family	0	0	0	0.00122922	0.000118098	0.000821188	0.000583244	0.000263985	0	0.000590497	0.000665007	0.00313607	0.000455749	0.0269617	0.000195942	0.00202639	0.0158305	0.0255062	0.0020908	0.0144472	0.00978951	0.00465646	0.0171721	0.0234858	0.0124451	0.022575	0.0222427	0.0149118	0.00480174	0.00825976		0	0.00107836	0	0	0	0	0.00141978	0.0013735	0	0	0
D_0__Bacteria;D_1__Firmicutes;D_2__Clostridia;D_3__Clostridiales;D_4__Lachnospiraceae;D_5__Lachnospiraceae UCG-008	D_0__Bacteria	D_1__Firmicutes	D_2__Clostridia	D_3__Clostridiales	D_4__Lachnospiraceae	D_5__Lachnospiraceae UCG-008	Lachnospiraceae UCG-008	0	0	0	0	0	0	0	0	0	0	0	0.0009097	0.000525864	0.000180245	0.000226087	0.000862292	0.000242149	0.000425521	0.00157667	4.5719e-05	0.0111359	0.0281489	0.00235078	0.00811949	0.0272828	0.0211909	0.00937219	0.0269598	0.00562133	0.0193023		0.000547885	0	0	0	0	0	0	0.000915667	0	0	0
D_0__Bacteria;D_1__Firmicutes;D_2__Clostridia;D_3__Clostridiales;D_4__Lachnospiraceae;D_5__uncultured	D_0__Bacteria	D_1__Firmicutes	D_2__Clostridia	D_3__Clostridiales	D_4__Lachnospiraceae	D_5__uncultured	U. m. of Lachnospiraceae family	0	0	0	0.00131579	0	0	0.000106791	0.000494972	0	0	3.80004e-05	0.000718184	0.000683623	0.000976328	0.000256232	0.000366474	0.000484298	0.00242797	0.000308478	0.00348607	0.0123244	0.0134172	0.00287197	0.0224952	0.0097572	0.030134	0.0141524	0.00502309	0.00867698	0.0244504		0	0.00026959	0.00271722	0	0	0.00160562	0	0	0	0	0
D_0__Bacteria;D_1__Firmicutes;D_2__Clostridia;D_3__Clostridiales;D_4__Lachnospiraceae;D_5__(Ruminococcus) torques group	D_0__Bacteria	D_1__Firmicutes	D_2__Clostridia	D_3__Clostridiales	D_4__Lachnospiraceae	D_5__(Ruminococcus) torques group	Ruminococcus torques group (Lachnospiraceae family)	0.000718076	0	0	0	0	0.00143492	0	0.000453724	0.000616095	0.000246041	0.00256503	0.0152973	0.00406668	0.00761536	0.00515479	0.00163835	0.00659856	0.0102751	0.00592963	0.0188819	0.00231299	0.000644966	0.00485901	0.0094462	0.00460784	0.0279787	0.0077498	0.00398848	0.00471265	0.00704546		0	0.00161754	0.0192676	0	0	0.00180632	0	0	0	0	0
D_0__Bacteria;D_1__Firmicutes;D_2__Clostridia;D_3__Clostridiales;D_4__Lachnospiraceae;D_5__Tyzzerella 4	D_0__Bacteria	D_1__Firmicutes	D_2__Clostridia	D_3__Clostridiales	D_4__Lachnospiraceae	D_5__Tyzzerella 4	Tyzzerella 4	0	0	0	0	0	0	0	0	0	0	0	0	0	0	0	0	0	0	0	0	0	0	0.00654202	0	0	0	0	0	0	0		0	0	0.0264929	0	0	0	0	0	0	0	0
D_0__Bacteria;D_1__Firmicutes;D_2__Clostridia;D_3__Clostridiales;D_4__Lachnospiraceae;D_5__Lachnospiraceae UCG-001	D_0__Bacteria	D_1__Firmicutes	D_2__Clostridia	D_3__Clostridiales	D_4__Lachnospiraceae	D_5__Lachnospiraceae UCG-001	Lachnospiraceae UCG-001	0	0.00128583	0	0	0	0.000311187	0	0	0.00553706	0.00171525	9.5001e-05	0.00390214	0.000157759	0.00102139	0.00334609	0.000258688	0	0.000200245	0	0	0.0071313	0.00346425	0.000320314	0.00344946	0.00298328	0	0.0016586	0.00439333	0	0		0	0	0	0	0	0	0	0	0	0	0
D_0__Bacteria;D_1__Firmicutes;D_2__Clostridia;D_3__Clostridiales;D_4__Lachnospiraceae;D_5__Dorea	D_0__Bacteria	D_1__Firmicutes	D_2__Clostridia	D_3__Clostridiales	D_4__Lachnospiraceae	D_5__Dorea	Dorea	0	0.000257167	0.00360321	0.00341066	0.00022045	0.00170289	0.00400056	0.000362979	0.000171571	0.0005202	0.00197602	0.0121852	0.024628	0.0241528	0.00551653	0.00109942	0.0061748	0.00694601	0.0135216	0.0147101	0.0103517	0.00598059	0.00643886	0.00364404	0.0094126	0.00285507	0.0169482	0.0109159	0.0103073	0.00593235		0	0	0.00463163	0	0	0	0	0.00128193	0	0	0
D_0__Bacteria;D_1__Firmicutes;D_2__Clostridia;D_3__Clostridiales;D_4__Lachnospiraceae;D_5__Lachnospiraceae ND3007 group	D_0__Bacteria	D_1__Firmicutes	D_2__Clostridia	D_3__Clostridiales	D_4__Lachnospiraceae	D_5__Lachnospiraceae ND3007 group	Lachnospiraceae ND3007 group	0	0	0	0	0	0	0	0	0	0	0	0.0011491	0.00413679	0.00306417	0.00146203	0.00422523	9.08059e-05	0.0117144	0.0105911	0	0.000877851	0.00251634	8.68649e-05	0.00318411	0.0055235	0.00775313	0.0184474	0.00188928	0.000979947	0.00285866		0	0	0	0	0	0	0	0	0	0	0
D_0__Bacteria;D_1__Firmicutes;D_2__Clostridia;D_3__Clostridiales;D_4__Lachnospiraceae;D_5__Butyrivibrio	D_0__Bacteria	D_1__Firmicutes	D_2__Clostridia	D_3__Clostridiales	D_4__Lachnospiraceae	D_5__Butyrivibrio	Butyrivibrio	0	0	0	0	0	0	0	0	0	0	0.000171002	0	0	0	0	0	0.00254257	0	0	0	0.0181636	0	0	0	0	0	0	0	0.000570151	0.000404766		0	0	0	0	0	0	0	0	0	0	0
D_0__Bacteria;D_1__Firmicutes;D_2__Clostridia;D_3__Clostridiales;D_4__Lachnospiraceae;D_5__GCA-900066575	D_0__Bacteria	D_1__Firmicutes	D_2__Clostridia	D_3__Clostridiales	D_4__Lachnospiraceae	D_5__GCA-900066575	GCA-900066575	0	0	0	0	0	0	0	0	0	0	0.0167772	0.000406971	0.000210345	0	0.00030145	0.000301802	0	0.00170209	0.000565543	9.1438e-05	0.00039454	0.00066451	0.000168301	0.000141516	0.000531674	0.000178761	0.000108642	0.000607269	8.90861e-05	0.000215032		0	0	0	0	0	0	0	0	0	0	0
D_0__Bacteria;D_1__Firmicutes;D_2__Clostridia;D_3__Clostridiales;D_4__Lachnospiraceae;D_5__Lachnospiraceae UCG-010	D_0__Bacteria	D_1__Firmicutes	D_2__Clostridia	D_3__Clostridiales	D_4__Lachnospiraceae	D_5__Lachnospiraceae UCG-010	Lachnospiraceae UCG-010	0.000837755	0.00111943	0.00028199	0	0.000779448	0.016735	0.00013965	0.00424026	0	0.000112476	0.00266003	0.0047879	0.000157759	0	0.000150725	0.000991636	0.000151343	0.00476834	0.000205652	0.000308603	0.000295905	0.000151469	9.77231e-05	9.43441e-05	0.000856586	0.000122579	0	0.000254903	0.000249441	0		0	0	0.00456988	0	0	0	0	0	0	0	0
D_0__Bacteria;D_1__Firmicutes;D_2__Clostridia;D_3__Clostridiales;D_4__Lachnospiraceae;D_5__Lachnoclostridium	D_0__Bacteria	D_1__Firmicutes	D_2__Clostridia	D_3__Clostridiales	D_4__Lachnospiraceae	D_5__Lachnoclostridium	Lachnoclostridium	0	0.0055669	0.000783306	0.000952216	0.000188957	0.00163373	0	0.00144367	0.000272953	0.00119505	0.00243203	0.00849852	0.000841382	0.000480654	0.00186899	0.00172458	0	0.00531902	0.00469572	0.01391	0.0020664	0.0104318	0.000428896	0.00729987	0.00665577	0.0106644	0.00922734	0.00494062	0.00413359	0.00179615		0.0149025	0	0	0	0	0	0	0	0	0	0
D_0__Bacteria;D_1__Firmicutes;D_2__Clostridia;D_3__Clostridiales;D_4__Lachnospiraceae;D_5__CAG-56	D_0__Bacteria	D_1__Firmicutes	D_2__Clostridia	D_3__Clostridiales	D_4__Lachnospiraceae	D_5__CAG-56	CAG-56	0	0.012102	0.00820905	0.000831025	0	0.00127933	0.00276835	0.000668212	0.00290111	0.00337427	0	0.000981519	0.00597732	0.00458123	0.000768697	0.000258688	0.000650776	0.00528147	0.0134188	0	0.000103567	0.0028144	0	0.000241757	0.00720714	0	0	0.00609518	0.000115812	0.000404766		0	0	0	0	0	0	0	0	0	0	0
D_0__Bacteria;D_1__Firmicutes;D_2__Clostridia;D_3__Clostridiales;D_4__Lachnospiraceae;D_5__Johnsonella	D_0__Bacteria	D_1__Firmicutes	D_2__Clostridia	D_3__Clostridiales	D_4__Lachnospiraceae	D_5__Johnsonella	Johnsonella	0	0	0	0	0	0	0	0	0	0	0	0	0	0	0	0	0	0	0	0	0	0	0	0	0	0	0	0	0	0		0	0	0.0132156	0	0	0	0	0	0	0	0
D_0__Bacteria;D_1__Firmicutes;D_2__Clostridia;D_3__Clostridiales;D_4__Lachnospiraceae;D_5__Anaerosporobacter	D_0__Bacteria	D_1__Firmicutes	D_2__Clostridia	D_3__Clostridiales	D_4__Lachnospiraceae	D_5__Anaerosporobacter	Anaerosporobacter	0	0	0	0	0	0	0	0	0	0	0	0	0	0.0127824	0.00290899	0.000754505	0	0	0	0	0	4.39749e-05	0	0	0	0	0	0	0	0		0	0	0	0	0	0	0	0	0	0	0
D_0__Bacteria;D_1__Firmicutes;D_2__Clostridia;D_3__Clostridiales;D_4__Lachnospiraceae;D_5__Lachnoanaerobaculum	D_0__Bacteria	D_1__Firmicutes	D_2__Clostridia	D_3__Clostridiales	D_4__Lachnospiraceae	D_5__Lachnoanaerobaculum	Lachnoanaerobaculum	0	0	0	0	0	0	0	0	0	0	0	0	0	0	0	0	0	0	0	0	0	0	0	0	0	0	0	0	0	0		0.0122726	0	0	0	0	0	0	0	0	0	0
D_0__Bacteria;D_1__Firmicutes;D_2__Clostridia;D_3__Clostridiales;D_4__Lachnospiraceae;D_5__Lachnospiraceae FCS020 group	D_0__Bacteria	D_1__Firmicutes	D_2__Clostridia	D_3__Clostridiales	D_4__Lachnospiraceae	D_5__Lachnospiraceae FCS020 group	Lachnospiraceae FCS020 group	0	0	0	0	0	0	0	0	0	0.000168713	0	0.000646366	0.00213851	0.000871185	0.000738552	0.000301802	0.000832387	0.000538159	0	0.000182876	0.000917305	0.00128993	0.000537477	0.00072527	0.00126026	0	0.00189037	0.000907155	0.000650328	0.00187204		0	0	0	0	0	0	0	0	0	0	0
D_0__Bacteria;D_1__Firmicutes;D_2__Clostridia;D_3__Clostridiales;D_4__Lachnospiraceae;D_5__Coprococcus 3	D_0__Bacteria	D_1__Firmicutes	D_2__Clostridia	D_3__Clostridiales	D_4__Lachnospiraceae	D_5__Coprococcus 3	Coprococcus 3	0	0	0	0.00573061	0	0.0102692	0	0.00070946	0	0	0.000418005	0.00447668	0.00150748	0.00298907	0.00167305	0.000323359	0.0036171	0.00267828	0.0073692	0	0.0015387	0.00260429	0.00212276	0	0.002363	0.00970928	0.00903178	0.00573532	0.000908678	0.00662805		0	0	0	0	0	0	0	0	0	0	0
D_0__Bacteria;D_1__Firmicutes;D_2__Clostridia;D_3__Clostridiales;D_4__Lachnospiraceae;D_5__(Eubacterium) xylanophilum group	D_0__Bacteria	D_1__Firmicutes	D_2__Clostridia	D_3__Clostridiales	D_4__Lachnospiraceae	D_5__(Eubacterium) xylanophilum group	Eubacterium xylanophilum group (Lachnospiraceae family)	0	0.010211	0.00459017	0.00131579	0.00121247	0	0	0	0.00230061	0.00572923	0	0.00423729	0.0010342	0.00162221	0.00108522	0.00148745	0.000696179	0.0039173	0	0	0.00115896	0.00401149	7.05778e-05	0	0.00170333	0	0	0.00171685	0	0.000986617		0	0	0	0	0	0	0	0	0	0	0
D_0__Bacteria;D_1__Firmicutes;D_2__Clostridia;D_3__Clostridiales;D_4__Lachnospiraceae;D_5__Hungatella	D_0__Bacteria	D_1__Firmicutes	D_2__Clostridia	D_3__Clostridiales	D_4__Lachnospiraceae	D_5__Hungatella	Hungatella	0.00045877	0	0	0.000242382	0	0.000873053	0	0	0	0	0.00691608	0	0	0	0	0	0	0	0	0.000251454	0	0	0.000141156	0.000112034	0	0	0	0	0	0		0.0101907	0	0.00228494	0	0	0	0	0	0	0	0
D_0__Bacteria;D_1__Firmicutes;D_2__Clostridia;D_3__Clostridiales;D_4__Lachnospiraceae;D_5__Eisenbergiella	D_0__Bacteria	D_1__Firmicutes	D_2__Clostridia	D_3__Clostridiales	D_4__Lachnospiraceae	D_5__Eisenbergiella	Eisenbergiella	0.00343081	0.00971182	0.00343088	0.00313366	0.00319652	0.00395899	0.0022344	0.00338231	0.0017547	0.0024112	0.00402804	0	0	0	0	0	0	7.5092e-05	0.000171377	0.000502909	0	0	8.68649e-05	0.000106137	0	0.000183869	0	0	0	0		0	0	0	0	0	0	0	0	0	0	0
D_0__Bacteria;D_1__Firmicutes;D_2__Clostridia;D_3__Clostridiales;D_4__Lachnospiraceae;D_5__Tyzzerella	D_0__Bacteria	D_1__Firmicutes	D_2__Clostridia	D_3__Clostridiales	D_4__Lachnospiraceae	D_5__Tyzzerella	Tyzzerella	0	0	0	0	0	0	5.75029e-05	0	0	0	0	0	0	0	0.00018087	0	0	0	0.00143956	0	0	0	0	0.000512996	0	0.00792678	0.000557696	0	0	0.000227681		0	0.00143781	0	0	0	0.00190667	0	0	0	0	0
D_0__Bacteria;D_1__Firmicutes;D_2__Clostridia;D_3__Clostridiales;D_4__Lachnospiraceae;D_5__Lachnospiraceae UCG-007	D_0__Bacteria	D_1__Firmicutes	D_2__Clostridia	D_3__Clostridiales	D_4__Lachnospiraceae	D_5__Lachnospiraceae UCG-007	Lachnospiraceae UCG-007	0.00438824	0.00782089	0.00242825	0	0	0.000665595	0.000788611	0.00087445	0.0041177	0.00534259	0	0	0	0	0	0	0	0	0	0	0	0	0	0	0	0	0	0	0	0		0	0	0	0	0	0	0	0	0	0	0
D_0__Bacteria;D_1__Firmicutes;D_2__Clostridia;D_3__Clostridiales;D_4__Lachnospiraceae;D_5__Lachnospiraceae UCG-004	D_0__Bacteria	D_1__Firmicutes	D_2__Clostridia	D_3__Clostridiales	D_4__Lachnospiraceae	D_5__Lachnospiraceae UCG-004	Lachnospiraceae UCG-004	0.0017154	0.00455336	0.00122196	0.000363573	0	0.00301679	0.000755752	0.0025656	0.000857854	0.00106852	0.000114001	0.00107728	0.000403162	0	0	0.000517375	0	0	0.000651231	8.00082e-05	0.0039454	0.00175411	0.000200875	0.00125006	0.00123073	0.000699722	0.00519309	0.000937144	0.00122939	0.000442713		0.00767039	0	0.00166739	0	0	0	0	0.00119037	0	0	0
D_0__Bacteria;D_1__Firmicutes;D_2__Clostridia;D_3__Clostridiales;D_4__Lachnospiraceae;D_5__Butyrivibrio 2	D_0__Bacteria	D_1__Firmicutes	D_2__Clostridia	D_3__Clostridiales	D_4__Lachnospiraceae	D_5__Butyrivibrio 2	Butyrivibrio 2	0	0	0	0	0	0	0	0	0	0	0	0	0	0	0	0	0	0	0	0	0	0	0	0	0	0	0	0	0	0		0	0	0.0067313	0	0	0	0	0	0	0	0
D_0__Bacteria;D_1__Firmicutes;D_2__Clostridia;D_3__Clostridiales;D_4__Lachnospiraceae;D_5__(Eubacterium) fissicatena group	D_0__Bacteria	D_1__Firmicutes	D_2__Clostridia	D_3__Clostridiales	D_4__Lachnospiraceae	D_5__(Eubacterium) fissicatena group	Eubacterium fissicatena group (Lachnospiraceae family)	0	0.000589971	0.000516982	0.00538435	0.000401534	0.00023339	0.000665391	0	0.000226161	0	0.000228003	0	0	0	0	0	0	0	0	0.000114297	2.95905e-05	0	0.000542906	7.07581e-05	0.000137841	0.000275803	0	0	8.01775e-05	0		0	0	0	0	0	0	0	0	0	0	0
D_0__Bacteria;D_1__Firmicutes;D_2__Clostridia;D_3__Clostridiales;D_4__Lachnospiraceae;D_5__Oribacterium	D_0__Bacteria	D_1__Firmicutes	D_2__Clostridia	D_3__Clostridiales	D_4__Lachnospiraceae	D_5__Oribacterium	Oribacterium	0	0	0	0	0	0	0	0	0	0	0	0	0	0	0	0	0	0	0	0	0	0	0	0	0	0	0	0	0.00536298	0		0	0	0	0	0	0	0	0	0	0	0
D_0__Bacteria;D_1__Firmicutes;D_2__Bacilli;D_3__Lactobacillales;D_4__Lactobacillaceae;D_5__Lactobacillus	D_0__Bacteria	D_1__Firmicutes	D_2__Bacilli	D_3__Lactobacillales	D_4__Lactobacillaceae	D_5__Lactobacillus	Lactobacillus	0.000418877	0	0	0.000121191	0.000110225	0	0.00013965	2.47486e-05	7.0188e-05	1.40595e-05	0.000399004	0	0	0	0	0.000258688	0	0	0.000308478	0.00116583	0.00999665	0.00072803	0	0	0	0	2.17284e-05	0	0.00401778	0		0	0.000718907	0	0	0.000674233	0.0125439	0	0	0	0	0.00355427
D_0__Bacteria;D_1__Firmicutes;D_2__Bacilli;D_3__Lactobacillales;D_4__Leuconostocaceae;D_5__Leuconostoc	D_0__Bacteria	D_1__Firmicutes	D_2__Bacilli	D_3__Lactobacillales	D_4__Leuconostocaceae	D_5__Leuconostoc	Leuconostoc	0	0	0	0	0	0	0	0	0	0	0.000361004	0	0	0	0	0	0	0	8.56883e-05	0	0	0	0	0	0	0	0	0	8.01775e-05	0		0.000767039	0.00548167	0	0.00133821	0.00427014	0.00341194	0.00520587	0.0038458	0.00494777	0.0012747	0.0811794
D_0__Bacteria;D_1__Firmicutes;D_3__Lactobacillales;D_4__Leuconostocaceae;Other	D_0__Bacteria	D_1__Firmicutes		D_3__Lactobacillales	D_4__Leuconostocaceae	Other	U. m. of Leuconostocaceae family	0	0	0	0	0	0	0	0	0	0	0	0	0	0	0	0	0	0	0	0	0	0	0	0	0	0	0	0	0	0		0	0	0	0	0	0	0	0	0	0	0.0178851
D_0__Bacteria;D_1__Firmicutes;D_2__Bacilli;D_3__Lactobacillales;D_4__P5D1-392;D_5__uncultured bacterium	D_0__Bacteria	D_1__Firmicutes	D_2__Bacilli	D_3__Lactobacillales	D_4__P5D1-392	D_5__uncultured bacterium	U. m. of P5D1-392 family	0	0	0	0	0	0	0	0	0	0	0	0	0	0	0	0	0	0	0	0	0	0	0	0	0	0	0	0	0	0		0.103112	0	0	0	0.00269693	0.0163573	0	0	0	0	0
D_0__Bacteria;D_1__Firmicutes;D_2__Clostridia;D_3__Clostridiales;D_4__Peptococcaceae;D_5__uncultured	D_0__Bacteria	D_1__Firmicutes	D_2__Clostridia	D_3__Clostridiales	D_4__Peptococcaceae	D_5__uncultured	U. m. of Peptococcaceae family	0	0.000272294	0	0.000190443	0	0	4.10735e-05	0	0	0.000119505	0.000209002	0.00047879	0.000473277	0.000615838	0.000165797	0.000452703	0.000620507	0.000387975	0	0	0.000384676	0.00011238	0.000206304	4.12755e-05	0	0.000536283	0	0.000187429	3.56344e-05	0.000202383		0	0	0	0	0	0	0	0	0	0	0
D_0__Bacteria;D_1__Firmicutes;D_2__Clostridia;D_3__Clostridiales;D_4__Peptostreptococcaceae;D_5__Intestinibacter	D_0__Bacteria	D_1__Firmicutes	D_2__Clostridia	D_3__Clostridiales	D_4__Peptostreptococcaceae	D_5__Intestinibacter	Intestinibacter	0	0	0	0	0	0	0	0	0	0	0.0092721	0.000239395	0.0170029	0.00112653	0.0375305	0	0.0117745	0.000362945	0.000308478	0.0081837	0	0	0	0	0	0	0	0.000967132	0	0		0	0.000988497	0	0	0	0	0.000591576	0	0	0	0
D_0__Bacteria;D_1__Firmicutes;D_2__Clostridia;D_3__Clostridiales;D_4__Peptostreptococcaceae;D_5__Romboutsia	D_0__Bacteria	D_1__Firmicutes	D_2__Clostridia	D_3__Clostridiales	D_4__Peptostreptococcaceae	D_5__Romboutsia	Romboutsia	0	0	0	0	0	0	0	0	0	0	0.000551006	0.00313607	0.00403162	0.0050018	0.00042203	0.000215573	0.0061294	0	0.000137101	0.00278886	6.90444e-05	0.00143651	0.0230464	7.66546e-05	0.00100427	0	9.41565e-05	0.00305134	0.00245878	0.00928432		0.0014245	0	0.00142037	0	0	0	0	0	0	0	0
D_0__Bacteria;D_1__Firmicutes;D_2__Clostridia;D_3__Clostridiales;D_4__Peptostreptococcaceae;D_5__Terrisporobacter	D_0__Bacteria	D_1__Firmicutes	D_2__Clostridia	D_3__Clostridiales	D_4__Peptostreptococcaceae	D_5__Terrisporobacter	Terrisporobacter	0	0	0	0	0	0	0	0	0	0	0	0	0	0	0.0173032	0	0.00329928	0	0	0	0	0.000214989	0	0	0	0	0	0.00036736	0	0.000657745		0	0	0	0	0	0	0	0	0	0	0
D_0__Bacteria;D_1__Firmicutes;D_2__Clostridia;D_3__Clostridiales;D_4__Peptostreptococcaceae;D_5__Clostridioides	D_0__Bacteria	D_1__Firmicutes	D_2__Clostridia	D_3__Clostridiales	D_4__Peptostreptococcaceae	D_5__Clostridioides	Clostridioides	0	0	0	0	0	0	0	0	0	0	0	0	0	0	0	0	0	0	0	0	9.86349e-05	0.000688941	0.0013084	0	0	0	4.34568e-05	0.00644755	4.4543e-05	0.00197323		0.0136971	0	0	0	0	0	0	0	0	0	0
D_0__Bacteria;D_1__Firmicutes;D_2__Clostridia;D_3__Clostridiales;D_4__Peptostreptococcaceae;D_5__Peptostreptococcus	D_0__Bacteria	D_1__Firmicutes	D_2__Clostridia	D_3__Clostridiales	D_4__Peptostreptococcaceae	D_5__Peptostreptococcus	Peptostreptococcus	0	0	0	0	0	0	0	0	0	0	0	0	0	0	0	0	0	0	0	0	0	0	7.60068e-05	0	0	0	0	0	0	0		0.00887574	0.0046729	0.00185265	0	0	0	0	0	0	0	0
D_0__Bacteria;D_1__Firmicutes;D_2__Clostridia;D_3__Clostridiales;D_4__Ruminococcaceae;D_5__(Eubacterium) coprostanoligenes group	D_0__Bacteria	D_1__Firmicutes	D_2__Clostridia	D_3__Clostridiales	D_4__Ruminococcaceae	D_5__(Eubacterium) coprostanoligenes group	Eubacterium coprostanoligenes group (Ruminococcaceae family)	0.00045877	0.0133122	0.0392906	0.00135042	0	0.000164238	0.00190581	0	0.000475719	0.000421784	0.00216602	0.00553002	0.0153552	0.00429584	0.0377114	0.0297922	0.0284979	0.0170834	0.00358177	0.0700415	0.00377772	0.00371344	0.00593939	0.00377376	0.00595672	0.00563353	0.000325926	0.00222665	0.00389306	0.00712135		0	0	0	0	0	0.00471651	0	0	0	0	0
D_0__Bacteria;D_1__Firmicutes;D_2__Clostridia;D_3__Clostridiales;D_4__Ruminococcaceae;D_5__Ruminococcaceae UCG-002	D_0__Bacteria	D_1__Firmicutes	D_2__Clostridia	D_3__Clostridiales	D_4__Ruminococcaceae	D_5__Ruminococcaceae UCG-002	Ruminococcaceae UCG-002	0	0.0358672	0.0139742	0.015928	0.00221237	0.10264	0.0306326	0.0026316	0.0192315	0.000112476	0.00410405	0.0168534	0.0249084	0.0311674	0.0207096	0.0508321	0.0221718	0.0223774	0.00221076	0.002766	0.00873905	0.00599036	0.049893	0.00196943	0.0023433	0.00121047	0.00294058	0.00214419	0.00254786	0.0227048		0	0	0	0	0	0	0	0	0	0	0
D_0__Bacteria;D_1__Firmicutes;D_2__Clostridia;D_3__Clostridiales;D_4__Ruminococcaceae;D_5__Ruminococcaceae UCG-014	D_0__Bacteria	D_1__Firmicutes	D_2__Clostridia	D_3__Clostridiales	D_4__Ruminococcaceae	D_5__Ruminococcaceae UCG-014	Ruminococcaceae UCG-014	3.98931e-05	0.00623251	0.00142562	0.00458795	3.14928e-05	0.000224746	0	4.12477e-05	0	0.00198941	0.000798009	0.00225031	0.00851899	0.164143	0.0414946	0.07392	0.0566477	0.0533028	0.000942572	0	0.00798943	0.00838456	0.0128017	0.000418652	0.00204793	0.0259765	0.000137613	0.0147019	0.00064142	0.0131296		0	0	0	0	0	0	0	0	0	0	0
D_0__Bacteria;D_1__Firmicutes;D_2__Clostridia;D_3__Clostridiales;D_4__Ruminococcaceae;D_5__Faecalibacterium	D_0__Bacteria	D_1__Firmicutes	D_2__Clostridia	D_3__Clostridiales	D_4__Ruminococcaceae	D_5__Faecalibacterium	Faecalibacterium	0.038417	0.231692	0.227362	0.0680575	0.0174549	0.0372992	0.0716979	0.00829903	0.080607	0.0999065	0.00266003	0.0652351	0.0559344	0.0227559	0.0133995	0.0226352	0.0183125	0.0132037	0.193313	0.0634922	0.0527006	0.0796679	0.0122262	0.0807231	0.0715692	0.0722757	0.11771	0.101309	0.0649348	0.0459789		0	0	0	0	0	0	0	0	0	0	0
D_0__Bacteria;D_1__Firmicutes;D_2__Clostridia;D_3__Clostridiales;D_4__Ruminococcaceae;D_5__Subdoligranulum	D_0__Bacteria	D_1__Firmicutes	D_2__Clostridia	D_3__Clostridiales	D_4__Ruminococcaceae	D_5__Subdoligranulum	Subdoligranulum	0.00247337	0.0197867	0.0171231	6.92521e-05	0.00292096	0.0079007	0.00988228	0.00457849	0.0207133	0.0122809	0.0140412	0.0289907	0.0827008	0.093412	0.0273415	0.00901095	0.0724328	0.0317013	0.0507446	5.71487e-05	0.010835	0.0452551	0.0133121	0.0340523	0.0184018	0	0.0477156	0.0166212	0.00844536	0.0238812		0	0	0.00308775	0	0	0	0	0	0	0	0
D_0__Bacteria;D_1__Firmicutes;D_2__Clostridia;D_3__Clostridiales;D_4__Ruminococcaceae;D_5__CAG-352	D_0__Bacteria	D_1__Firmicutes	D_2__Clostridia	D_3__Clostridiales	D_4__Ruminococcaceae	D_5__CAG-352	CAG-352	0	0.000211784	0	0.0753636	0	0	0	0	0	0.00600339	0.000152002	0	0	7.51021e-05	0	0	0	0	0	0	0	0.000210103	0.00992975	0.0236568	0.000216608	0.00028091	0.000275227	0	0	0.00619798		0	0	0	0	0	0	0	0	0	0	0
D_0__Bacteria;D_1__Firmicutes;D_2__Clostridia;D_3__Clostridiales;D_4__Ruminococcaceae;D_5__Ruminococcus 2	D_0__Bacteria	D_1__Firmicutes	D_2__Clostridia	D_3__Clostridiales	D_4__Ruminococcaceae	D_5__Ruminococcus 2	Ruminococcus 2	0.000179519	0.0425838	0	0	0.00122035	5.18645e-05	0.00243977	0	0.00156753	0	0	0.00845064	0.00168276	0.0284487	0	0.00431146	0.0480363	0	0.00113109	0	5.91809e-05	0.00902464	0	0	0	0.0238723	0	0.0679317	0.00244096	0.0205798		0	0	0	0	0	0	0	0	0	0	0
D_0__Bacteria;D_1__Firmicutes;D_2__Clostridia;D_3__Clostridiales;D_4__Ruminococcaceae;D_5__Ruminococcus 1	D_0__Bacteria	D_1__Firmicutes	D_2__Clostridia	D_3__Clostridiales	D_4__Ruminococcaceae	D_5__Ruminococcus 1	Ruminococcus 1	0	0.013645	0.0239535	0.0184903	0.00041728	0.000181526	0.00501918	0.000131993	0.00389154	0.0155919	0.00131101	0.0258546	0.00673106	0.00244833	0.00614958	0.00478572	0.0131517	0.00645791	0.000257065	0	0.0160775	0.000390888	0.00868649	0.0159795	0.0127011	0.000439242	0.000260741	0.0653002	0.00430286	0.0217309		0	0	0	0	0	0	0	0	0	0	0
D_0__Bacteria;D_1__Firmicutes;D_2__Clostridia;D_3__Clostridiales;D_4__Ruminococcaceae;D_5__Ruminococcaceae UCG-005	D_0__Bacteria	D_1__Firmicutes	D_2__Clostridia	D_3__Clostridiales	D_4__Ruminococcaceae	D_5__Ruminococcaceae UCG-005	Ruminococcaceae UCG-005	0.000239359	0.0187883	0.00540481	0.00263158	0.000141718	0.000250679	0.00256299	0	0.00338462	0.000534259	0.00243203	0.0016997	0.000525864	0.00446107	0.00575769	0.01052	0.0086417	0.00292859	6.85507e-05	0.0116583	0.00532628	0.00764675	0.0252723	0.00227015	0.000443062	0.000117472	0	0.000637258	0.000561242	0.0351641		0	0	0	0	0	0	0	0	0	0	0
D_0__Bacteria;D_1__Firmicutes;D_2__Clostridia;D_3__Clostridiales;D_4__Ruminococcaceae;D_5__Ruminiclostridium 6	D_0__Bacteria	D_1__Firmicutes	D_2__Clostridia	D_3__Clostridiales	D_4__Ruminococcaceae	D_5__Ruminiclostridium 6	Ruminiclostridium 6	0	0.00261705	0.00108096	0.00460526	0	3.45764e-05	0	0	6.23894e-05	0	0.000190002	0.00045485	0.00338306	0.00498678	0.00265276	0.00536777	0.00407113	0.0309629	8.56883e-05	0.000845801	0.00295905	0.000156355	0.00080893	0	0	0.00208384	0.00250601	0.0135773	0	0.00187204		0	0	0	0	0	0	0	0	0	0	0
D_0__Bacteria;D_1__Firmicutes;D_2__Clostridia;D_3__Clostridiales;D_4__Ruminococcaceae;D_5__uncultured	D_0__Bacteria	D_1__Firmicutes	D_2__Clostridia	D_3__Clostridiales	D_4__Ruminococcaceae	D_5__uncultured	U. m. of Ruminococcaceae family	0.00185503	0.00293473	0.0126739	0.000900277	0.000921166	0.00170289	0.000640747	0.00116318	0.000210564	0.000478022	0.00165302	0.00162788	0.00189311	0.00366498	0.00191421	0.00256532	0.0133485	0.00093865	0.00498706	0.000125727	0.00784641	0.00880476	0.0291378	0.0082669	0.00394817	0.00508703	0.00202799	0.00820938	0.00297547	0.0267019		0	0	0	0	0	0	0	0	0	0	0
D_0__Bacteria;D_1__Firmicutes;D_2__Clostridia;D_3__Clostridiales;D_4__Ruminococcaceae;D_5__Ruminiclostridium 9	D_0__Bacteria	D_1__Firmicutes	D_2__Clostridia	D_3__Clostridiales	D_4__Ruminococcaceae	D_5__Ruminiclostridium 9	Ruminiclostridium 9	0.0204053	0.00105892	0.0101986	0.0021295	0.00119673	0.00148678	0.00133078	0.00605516	0.0023552	0.00171525	0.000817009	0.00354304	0.00170029	0.00342466	0.00146203	0.000603604	0.00133182	0.000425521	0.00217648	0.00045719	0.00154364	0.000346913	0.000586338	0.00264163	0.000620286	0.00386635	0.000267984	0.000899658	0.00109576	0.00241595		0	0	0.00142037	0.000178428	0	0	0	0	0.00131941	0	0
D_0__Bacteria;D_1__Firmicutes;D_2__Clostridia;D_3__Clostridiales;D_4__Ruminococcaceae;D_5__Ruminiclostridium 5	D_0__Bacteria	D_1__Firmicutes	D_2__Clostridia	D_3__Clostridiales	D_4__Ruminococcaceae	D_5__Ruminiclostridium 5	Ruminiclostridium 5	0.00269278	0.00105892	0.00137862	0.00296053	0.000267689	0.00224746	0.000172509	0.000750707	0.000265155	0.00106149	0.00511106	0.00459638	0.00482042	0.00555756	0.0198656	0.00118565	0.00522134	0.000700859	0.00334185	0.000617206	0.000384676	0.000234533	0.00132469	0.00129723	0.000561211	0.00064354	0.000325926	0.000697235	0.000133629	0.00250449		0	0	0	0	0	0	0	0	0	0	0
D_0__Bacteria;D_1__Firmicutes;D_2__Clostridia;D_3__Clostridiales;D_4__Ruminococcaceae;D_5__Ruminococcaceae UCG-013	D_0__Bacteria	D_1__Firmicutes	D_2__Clostridia	D_3__Clostridiales	D_4__Ruminococcaceae	D_5__Ruminococcaceae UCG-013	Ruminococcaceae UCG-013	0.00554514	0.0042962	0.00402619	0.00138504	0.00107863	0.000267967	0.00207832	0.000156741	0.00081886	0.00141298	0.000266003	0.0046682	0.00201581	0.00175739	0.00503421	0.00155213	0.00455543	0.00166454	0.00178232	0.000251454	0.000631263	0.00639591	2.17162e-05	0.00179254	0.00170333	0.00162928	0.0147464	0.011868	0.000178172	0.00393382		0	0	0	0	0	0	0	0	0	0	0
D_0__Bacteria;D_1__Firmicutes;D_2__Clostridia;D_3__Clostridiales;D_4__Ruminococcaceae;D_5__UBA1819	D_0__Bacteria	D_1__Firmicutes	D_2__Clostridia	D_3__Clostridiales	D_4__Ruminococcaceae	D_5__UBA1819	UBA1819	0.0017154	0.000438696	0.00125329	0.00034626	0.000165337	0.000259323	0.000813255	0.00035473	0	0.000281189	0.0167012	0.000742124	0.000368105	0.000630858	0.00176348	0.000862292	0.000681044	0.000387975	0.00257065	0.0012687	0	2.93166e-05	0.000722065	0.000383273	7.87665e-05	0.00060268	7.24281e-05	0.000149943	0	0.000543904		0	0	0	0	0	0	0	0	0	0	0
D_0__Bacteria;D_1__Firmicutes;D_2__Clostridia;D_3__Clostridiales;D_4__Ruminococcaceae;D_5__Butyricicoccus	D_0__Bacteria	D_1__Firmicutes	D_2__Clostridia	D_3__Clostridiales	D_4__Ruminococcaceae	D_5__Butyricicoccus	Butyricicoccus	0.00295209	0.00211784	0.000407319	0.000121191	0.000165337	0.00178068	0.00128971	0.000263985	5.45907e-05	0.000583467	0	0.000191516	0	0.00396539	0	0	0.00225501	0.00526895	0	0.00232024	0.00415253	0.0151616	0.000320314	0.00230553	0.0036528	0.00324835	0.00703277	0.0129851	0.000890861	0.00550229		0	0	0	0	0	0	0	0	0	0	0
D_0__Bacteria;D_1__Firmicutes;D_2__Clostridia;D_3__Clostridiales;D_4__Ruminococcaceae;D_5__Oscillospira	D_0__Bacteria	D_1__Firmicutes	D_2__Clostridia	D_3__Clostridiales	D_4__Ruminococcaceae	D_5__Oscillospira	Oscillospira	0.0150995	0.000847137	0.00151961	0.00259695	0.00791258	0.0121449	0.00608709	0.00358855	0.0035328	0.00338833	0	0.000311213	0	0.000585797	0	0	0	0	0.00102826	0	0	0	0	4.7172e-05	0	0.000204298	0	0	0	0		0	0	0	0	0	0	0	0	0	0	0
D_0__Bacteria;D_1__Firmicutes;D_2__Clostridia;D_3__Clostridiales;D_4__Ruminococcaceae;D_5__Ruminococcaceae UCG-010	D_0__Bacteria	D_1__Firmicutes	D_2__Clostridia	D_3__Clostridiales	D_4__Ruminococcaceae	D_5__Ruminococcaceae UCG-010	Ruminococcaceae UCG-010	0	0.00304062	0.00178594	0.00185249	0	0	0	0	0	0	0.000209002	0.00222637	0.000929026	0.0020578	0.0016429	0.00411744	0.00951949	0.000225276	0	0.000571487	0.00623373	0.00100165	0.00548335	0.000448134	0.000127996	0	0	0	0.000454339	0.0124466		0	0	0	0	0	0	0	0	0	0	0
D_0__Bacteria;D_1__Firmicutes;D_2__Clostridia;D_3__Clostridiales;D_4__Ruminococcaceae;D_5__Oscillibacter	D_0__Bacteria	D_1__Firmicutes	D_2__Clostridia	D_3__Clostridiales	D_4__Ruminococcaceae	D_5__Oscillibacter	Oscillibacter	0	0	0.00715942	0	0	0.00316374	8.2147e-05	0.00601391	0	0.000871686	0.0104881	0.00440486	0.000648565	0.000585797	0.000256232	0.00202639	0.000348089	0.000175215	0.00130246	0.00121155	0.000493174	9.2836e-05	0.000488615	0.00105547	0.000482445	0.00215024	9.41565e-05	9.7463e-05	0.000115812	0.00142933		0	0	0	0	0	0	0	0	0	0	0
D_0__Bacteria;D_1__Firmicutes;D_2__Clostridia;D_3__Clostridiales;D_4__Ruminococcaceae;D_5__Flavonifractor	D_0__Bacteria	D_1__Firmicutes	D_2__Clostridia	D_3__Clostridiales	D_4__Ruminococcaceae	D_5__Flavonifractor	Flavonifractor	0.0101927	0	0.00164494	0	0.00367679	0.000985426	0.000878973	0.00212838	0.000857854	0.00135674	0.000266003	0.000383032	0.000227874	0	0	0.000150901	0	0	0.000719782	0.00146301	0.000172611	0.000195444	0.000602625	0.000719374	0	0.000720152	8.69137e-05	0.000967132	0	0.000645096		0.00131492	0	0	0	0	0	0	0	0	0	0
D_0__Bacteria;D_1__Firmicutes;D_2__Clostridia;D_3__Clostridiales;D_4__Ruminococcaceae;D_5__Intestinimonas	D_0__Bacteria	D_1__Firmicutes	D_2__Clostridia	D_3__Clostridiales	D_4__Ruminococcaceae	D_5__Intestinimonas	Intestinimonas	0.00119679	0.000983284	0.00996365	0.000536704	0.00177935	0	0.000607888	0	0.00035094	0.00100525	0.000399004	0	0	0.001472	0.000256232	0.000689834	0.000696179	0	0	0.000102868	0.00111457	0.000342027	0.00150928	0.00196354	0.000905815	0.00147606	0.000630124	0	0.000543425	0.00225151		0	0	0	0	0	0	0	0	0	0	0
D_0__Bacteria;D_1__Firmicutes;D_2__Clostridia;D_3__Clostridiales;D_4__Ruminococcaceae;D_5__Anaerotruncus	D_0__Bacteria	D_1__Firmicutes	D_2__Clostridia	D_3__Clostridiales	D_4__Ruminococcaceae	D_5__Anaerotruncus	Anaerotruncus	0	0.00232963	0	0.00967798	0	0.00014695	0.000156079	0	7.79867e-05	0.000154654	0	0	0	0	0	0	0	0	0	0.000262884	0	0	0.000217162	0.000288929	0	0	5.06997e-05	0	0	0.000278277		0	0	0	0	0	0	0	0	0	0	0
D_0__Bacteria;D_1__Firmicutes;D_2__Clostridia;D_3__Clostridiales;D_4__Ruminococcaceae;D_5__Ruminococcaceae UCG-004	D_0__Bacteria	D_1__Firmicutes	D_2__Clostridia	D_3__Clostridiales	D_4__Ruminococcaceae	D_5__Ruminococcaceae UCG-004	Ruminococcaceae UCG-004	0	0	0	0.00057133	0.000716462	0	0.000197153	8.24953e-05	0.000101383	0	0	0	0	0	0	0	0.000923193	0.000425521	0	0.000502909	0	0	0	0	0	0	0	0	0	0		0	0	0.000494041	0	0	0	0	0.000640967	0	0	0
D_0__Bacteria;D_1__Firmicutes;D_2__Clostridia;D_3__Clostridiales;D_4__Ruminococcaceae;D_5__Ruminococcaceae UCG-003	D_0__Bacteria	D_1__Firmicutes	D_2__Clostridia	D_3__Clostridiales	D_4__Ruminococcaceae	D_5__Ruminococcaceae UCG-003	Ruminococcaceae UCG-003	0	0.00065048	0	0	0	0.00843663	0.00178259	0	0	0	7.60008e-05	0.000790003	0.00117443	0	0.000979712	0.0042899	0.000423761	0	0.000188514	0	0.00175077	0.00354731	0.000450612	0.00359687	0.000827048	0.000102149	0.0025712	0.000532298	0.00126502	0.00234005		0	0	0	0	0	0	0	0	0	0	0
D_0__Bacteria;D_1__Firmicutes;D_2__Clostridia;D_3__Clostridiales;D_4__Ruminococcaceae;D_5__Ruminococcaceae NK4A214 group	D_0__Bacteria	D_1__Firmicutes	D_2__Clostridia	D_3__Clostridiales	D_4__Ruminococcaceae	D_5__Ruminococcaceae NK4A214 group	Ruminococcaceae NK4A214 group	0	0.00189093	0.0037912	0.00827562	0	0	0.000731108	0	0.00102942	0.000231981	0.00585206	0.00378244	0.00303248	0.000555756	0.00545624	0.00510908	0.00534241	0.00312883	8.56883e-05	0	0.000794011	0.000493497	0.00576023	0.0070876	0.00120119	0.000143009	0	0.00298387	0.00483737	0.0029725		0	0	0	0	0	0	0	0	0	0	0
D_0__Bacteria;D_1__Firmicutes;D_2__Clostridia;D_3__Clostridiales;D_4__Ruminococcaceae;D_5__Negativibacillus	D_0__Bacteria	D_1__Firmicutes	D_2__Clostridia	D_3__Clostridiales	D_4__Ruminococcaceae	D_5__Negativibacillus	Negativibacillus	0.00051861	0.00128583	0.00112796	0.000259695	0.000212577	0	0.000336803	0	0	0.0005202	0.000570006	0.0044288	0.000929026	0	0	0.000301802	0	0.000400491	0.000719782	0.00813798	0	0.000102608	0.00108581	0.00257677	0.000295374	0.005133	0.000977779	0.000179932	0	0		0	0	0	0	0	0	0	0	0	0	0
D_0__Bacteria;D_1__Firmicutes;D_2__Bacilli;D_3__Bacillales;D_4__Staphylococcaceae;D_5__Staphylococcus	D_0__Bacteria	D_1__Firmicutes	D_2__Bacilli	D_3__Bacillales	D_4__Staphylococcaceae	D_5__Staphylococcus	Staphylococcus	0	0	0	0	0	0	0	0	0	0	0	0	0	0	0	0	0	0	0	0	0	0	0	0	0	0	0	0	0	0		0	0	0	0	0	0	0	0	0	0	0.000142171
D_0__Bacteria;D_1__Firmicutes;D_2__Bacilli;D_3__Lactobacillales;D_4__Streptococcaceae;D_5__Lactococcus	D_0__Bacteria	D_1__Firmicutes	D_2__Bacilli	D_3__Lactobacillales	D_4__Streptococcaceae	D_5__Lactococcus	Lactococcus	0	0	0	0	0	0	0	0	0	0	3.80004e-05	0	0	0	0.000346667	0	0	0	0	9.1438e-05	3.9454e-05	0	0	7.07581e-05	0.000157533	0	0.000115885	0	8.90861e-05	0		0.156695	0.686826	0.054962	0.278348	0.697606	0.68008	0.697586	0.665507	0.625289	0.319524	0.712104
D_0__Bacteria;D_1__Firmicutes;D_2__Bacilli;D_3__Lactobacillales;D_4__Streptococcaceae;D_5__Streptococcus	D_0__Bacteria	D_1__Firmicutes	D_2__Bacilli	D_3__Lactobacillales	D_4__Streptococcaceae	D_5__Streptococcus	Streptococcus	0.00119679	0.000272294	0.000187993	0.00356648	0.000803067	0.00181526	0.000246441	0.000140242	0.000132577	0.00115991	0.00839809	4.7879e-05	0.00210345	0.000796083	0.000994785	0.000215573	0.00116534	0.000425521	0.0051413	0.00365752	0.00231792	0.00459782	0.000331173	0.00125596	0.000255991	0.000888698	0.0026726	0.0233161	0.000516699	0.00104986		0.0295858	0.0321711	0.0132773	0.0294406	0.0411282	0.0628199	0.0295788	0.0288435	0.0322155	0.0129594	0
D_0__Bacteria;D_1__Firmicutes;D_3__Lactobacillales;D_4__Streptococcaceae;Other	D_0__Bacteria	D_1__Firmicutes		D_3__Lactobacillales	D_4__Streptococcaceae	Other	U. m. of Streptococcaceae family	0	0	0	0	0	0	0	0	0	0	0	0	0	0	0	0	0	0	0	0	0	0	0	0	0	0	0	0	0	0		0	0	0	0	0	0	0	0	0	0	0.00153544
D_0__Bacteria;D_1__Firmicutes;D_2__Negativicutes;D_3__Selenomonadales;D_4__Veillonellaceae;D_5__Dialister	D_0__Bacteria	D_1__Firmicutes	D_2__Negativicutes	D_3__Selenomonadales	D_4__Veillonellaceae	D_5__Dialister	Dialister	0.029102	0	0.00250658	0.000121191	0.0117232	0.000276611	0.1131	0.00568393	3.89933e-05	0.0154373	0.000114001	0	0.0271872	0	0.0788292	0	0.0184185	0.0181723	0.000137101	6.85785e-05	0.028323	0.00773959	0.00821959	0.0113567	0	0	0	0	0.0414785	0.00110046		0	0	0	0	0	0	0.000828206	0	0	0	0
D_0__Bacteria;D_1__Firmicutes;D_2__Negativicutes;D_3__Selenomonadales;D_4__Veillonellaceae;D_5__Mitsuokella	D_0__Bacteria	D_1__Firmicutes	D_2__Negativicutes	D_3__Selenomonadales	D_4__Veillonellaceae	D_5__Mitsuokella	Mitsuokella	0	0.000922774	0	0	0	0	0	0	0	0	0	0	0	0	0	0	0	0	0	0	0.00096169	0.00125573	0	0	0	0	0	0	0.0224942	0		0	0	0	0	0	0	0	0	0	0	0
D_0__Bacteria;D_1__Firmicutes;D_2__Negativicutes;D_3__Selenomonadales;D_4__Veillonellaceae;D_5__Megamonas	D_0__Bacteria	D_1__Firmicutes	D_2__Negativicutes	D_3__Selenomonadales	D_4__Veillonellaceae	D_5__Megamonas	Megamonas	0	0	0	0	0	0	0	0.000156741	0	0	0	0	0	0.000165225	0	0	0	0	0	0	0	0	0	0	0	0	0	0	0	0		0	0	0	0	0	0	0	0	0	0	0
D_0__Bacteria;D_1__Firmicutes;D_2__Negativicutes;D_3__Selenomonadales;D_4__Veillonellaceae;D_5__Selenomonas	D_0__Bacteria	D_1__Firmicutes	D_2__Negativicutes	D_3__Selenomonadales	D_4__Veillonellaceae	D_5__Selenomonas	Selenomonas	0	0	0	0	0	0	0	0	0	0	0	0	0	0	0	0	0	0	0	0	0	0	0	0	0	0	0	0	0	0		0	0	0.00494041	0	0	0	0	0	0	0	0
D_0__Bacteria;D_1__Firmicutes;D_2__Negativicutes;D_3__Selenomonadales;D_4__Veillonellaceae;D_5__Megasphaera	D_0__Bacteria	D_1__Firmicutes	D_2__Negativicutes	D_3__Selenomonadales	D_4__Veillonellaceae	D_5__Megasphaera	Megasphaera	0.000259305	0	0	0	0	0	0	0	0	0	0	0	0	0	0	0	0	0	0	0	0.0149728	0.00562391	0	0.00358507	0	0	0	0	0.0134876	0		0	0	0	0	0	0	0	0	0	0	0
D_0__Bacteria;D_1__Firmicutes;D_2__Negativicutes;D_3__Selenomonadales;D_4__Veillonellaceae;D_5__Veillonella	D_0__Bacteria	D_1__Firmicutes	D_2__Negativicutes	D_3__Selenomonadales	D_4__Veillonellaceae	D_5__Veillonella	Veillonella	0.00113695	0	7.83306e-05	0.00290859	0.00325164	0.000510001	0.00108434	0	3.89933e-05	0.00026713	0.000190002	0	0.00818595	0	0	0	0.00021188	0.000175215	0.000308478	0	3.9454e-05	0.0015831	0.000667774	0	0	0	6.51853e-05	0.000637258	0	0		0.0104098	0	0.00104984	0.001249	0.00168558	0	0	0	0.00373832	0	0
D_0__Bacteria;D_1__Firmicutes;D_2__Negativicutes;D_3__Selenomonadales;D_4__Veillonellaceae;D_5__Anaerovibrio	D_0__Bacteria	D_1__Firmicutes	D_2__Negativicutes	D_3__Selenomonadales	D_4__Veillonellaceae	D_5__Anaerovibrio	Anaerovibrio	0	0	0	0	0	0	0	0	0	0	0	0	0	0	0	0	0	0	0	0	0	0	0	0	0	0	0	0	0.00946094	0		0	0	0	0	0	0	0	0	0	0	0
D_0__Bacteria;D_1__Firmicutes;D_3__Lactobacillales;Other;Other	D_0__Bacteria	D_1__Firmicutes		D_3__Lactobacillales	Other	Other	U. m. of Lactobacillales order	0	0	0	0	0	0	0	0	0	0	0	0	0	0	0	0	0	0	0	0	0	0	0	0	0	0	0	0	0	0		0	0	0	0	0	0	0	0	0	0	0.00946857
D_0__Bacteria;D_1__Fusobacteria;D_2__Fusobacteriia;D_3__Fusobacteriales;D_4__Fusobacteriaceae;D_5__Fusobacterium	D_0__Bacteria	D_1__Fusobacteria	D_2__Fusobacteriia	D_3__Fusobacteriales	D_4__Fusobacteriaceae	D_5__Fusobacterium	Fusobacterium	0	9.07647e-05	4.69984e-05	0.000138504	0	0	1.64294e-05	0	0	0	0	0	0	0	0	0	0.000544835	0	0	9.1438e-05	0	0	3.25744e-05	0	0	2.55373e-05	0	0	0	0		0.223866	0.000988497	0.395233	0	0	0.00230808	0	0	0	0.000318674	0
D_0__Bacteria;D_1__Fusobacteria;D_2__Fusobacteriia;D_3__Fusobacteriales;D_4__Leptotrichiaceae;D_5__Leptotrichia	D_0__Bacteria	D_1__Fusobacteria	D_2__Fusobacteriia	D_3__Fusobacteriales	D_4__Leptotrichiaceae	D_5__Leptotrichia	Leptotrichia	0	0	0	0	0	0	0	0	0	0	0	0	0	0	0	0	0	0	0	0	0	0	0	0	0	0	0	0	0	0		0	0	0.088742	0	0	0	0	0	0	0.000424899	0
D_0__Bacteria;D_1__Omnitrophicaeota;D_2__uncultured bacterium;D_3__uncultured bacterium;D_4__uncultured bacterium;D_5__uncultured bacterium	D_0__Bacteria	D_1__Omnitrophicaeota	D_2__uncultured bacterium	D_3__uncultured bacterium	D_4__uncultured bacterium	D_5__uncultured bacterium	U. m. of Omnitrophicaeota phylum	0	0	0	0	0	0	0	0	0	5.62378e-05	0	0	0	0	0	0	0	0	0	0	1.9727e-05	0	2.71453e-05	0	0	3.06448e-05	0	0	0.00070378	0		0	0	0	0.000356856	0	0	0	0	0	0	0
D_0__Bacteria;D_1__Patescibacteria;D_2__WWE3;D_3__uncultured bacterium;D_4__uncultured bacterium;D_5__uncultured bacterium	D_0__Bacteria	D_1__Patescibacteria	D_2__WWE3	D_3__uncultured bacterium	D_4__uncultured bacterium	D_5__uncultured bacterium	U. m. of WWE3 class	0	0	0	0	0	0	0	0	0	0	0	0	0	0	0	0	0	0	0	0	0	0	0	0	0	0	0	0	0	0		0	0	0	0	0	0	0	0	0	0	0
D_0__Bacteria;D_1__Planctomycetes;D_2__vadinHA49;D_3__uncultured bacterium;D_4__uncultured bacterium;D_5__uncultured bacterium	D_0__Bacteria	D_1__Planctomycetes	D_2__vadinHA49	D_3__uncultured bacterium	D_4__uncultured bacterium	D_5__uncultured bacterium	U. m. of Planctomycetes phylum	0.0207045	0.0198623	0	0.0817001	8.66053e-05	0.000103729	0.000106791	0	0	1.40595e-05	0	0	0	0	0	0	0	0	0	0	0	0	0	0	0	2.04298e-05	0	0	0	0		0	0	0	0	0	0	0	0	0	0	0
D_0__Bacteria;D_1__Proteobacteria;D_2__Gammaproteobacteria;D_3__Betaproteobacteriales;D_4__Burkholderiaceae;D_5__Janthinobacterium	D_0__Bacteria	D_1__Proteobacteria	D_2__Gammaproteobacteria	D_3__Betaproteobacteriales	D_4__Burkholderiaceae	D_5__Janthinobacterium	Janthinobacterium	0	0	0	0	0	0	0	0	0	0	0	0	0	0	0	0	0	0	0	0	0	0	0	0	0	0	0	0	0	0		0	0.00116822	0	0.000267642	0	0	0.00141978	0	0.00461792	0	0
D_0__Bacteria;D_1__Proteobacteria;D_2__Gammaproteobacteria;D_3__Betaproteobacteriales;D_4__Burkholderiaceae;D_5__Massilia	D_0__Bacteria	D_1__Proteobacteria	D_2__Gammaproteobacteria	D_3__Betaproteobacteriales	D_4__Burkholderiaceae	D_5__Massilia	Massilia	0	0	0	0	0	0	0	0	0	0	0	0	0	0	0	0	0	0	0	0	0	0	0	0	0	0	0	0	0	0		0	0	0	0	0.00191033	0	0.000946522	0	0	0	0
D_0__Bacteria;D_1__Proteobacteria;D_2__Gammaproteobacteria;D_3__Betaproteobacteriales;D_4__Burkholderiaceae;D_5__Parasutterella	D_0__Bacteria	D_1__Proteobacteria	D_2__Gammaproteobacteria	D_3__Betaproteobacteriales	D_4__Burkholderiaceae	D_5__Parasutterella	Parasutterella	0	0.00173966	0.0037442	0	0.0300757	0.000363052	0.00026287	0	0.000506914	0.000977132	0.000532006	0.0386862	0.000788796	0	0.00036174	0.000970078	0.0015437	0.00105129	0	0	0.00149432	0	0.00131383	0.00350252	4.92291e-05	0.00266099	0.00212214	0.00261651	6.23602e-05	0.0017835		0	0	0.00185265	0	0	0	0	0	0	0	0
D_0__Bacteria;D_1__Proteobacteria;D_2__Gammaproteobacteria;D_3__Betaproteobacteriales;D_4__Burkholderiaceae;D_5__Sutterella	D_0__Bacteria	D_1__Proteobacteria	D_2__Gammaproteobacteria	D_3__Betaproteobacteriales	D_4__Burkholderiaceae	D_5__Sutterella	Sutterella	0.00622332	0.000514333	0	0	0.00129121	0.0131044	0.00113363	0.0337653	0.0243864	0.0357673	0	0	0	0	9.0435e-05	0.00129344	0	0	0	0.00156588	0.00172611	0.0048861	0.00184588	0	0.0171317	0.00918832	0.0055842	0	0.00240532	0.00249184		0.00756082	0	0	0	0.0020227	0	0	0.000183133	0	0	0
D_0__Bacteria;D_1__Proteobacteria;D_2__Gammaproteobacteria;D_3__Betaproteobacteriales;D_4__Burkholderiaceae;D_5__Comamonas	D_0__Bacteria	D_1__Proteobacteria	D_2__Gammaproteobacteria	D_3__Betaproteobacteriales	D_4__Burkholderiaceae	D_5__Comamonas	Comamonas	0	0	0	0	0	0	0	0	0	0	0	0	0	0	0	0	0	0	0	0	0.000103567	0	0	0	0	0	0	0	0	0		0	0.0233645	0	0.000267642	0.000674233	0.0306071	0.000709891	0.00100723	0.00153931	0	0
D_0__Bacteria;D_1__Proteobacteria;D_2__Gammaproteobacteria;D_3__Betaproteobacteriales;D_4__Burkholderiaceae;D_5__Acidovorax	D_0__Bacteria	D_1__Proteobacteria	D_2__Gammaproteobacteria	D_3__Betaproteobacteriales	D_4__Burkholderiaceae	D_5__Acidovorax	Acidovorax	0	0	0	0	0	0	0	0	0	0	0	0	0	0	0	0	0	0	0	0	0	0	0	0	0	0	0	0	0	0		0	0	0	0	0.00123609	0	0	0.00210603	0	0	0
D_0__Bacteria;D_1__Proteobacteria;D_2__Gammaproteobacteria;D_3__Betaproteobacteriales;D_4__Burkholderiaceae;D_5__Aquabacterium	D_0__Bacteria	D_1__Proteobacteria	D_2__Gammaproteobacteria	D_3__Betaproteobacteriales	D_4__Burkholderiaceae	D_5__Aquabacterium	Aquabacterium	0	0	0	0	0	0	0	0	0	0	0	0	0	0	0	0	0	0	0	0	0	0	0	0	0	0	0	0	0	0		0	0.000718907	0	0	0	0.000301054	0	0	0	0	0
D_0__Bacteria;D_1__Proteobacteria;D_3__Burkholderiales;D_4__Comamonadaceae;Other	D_0__Bacteria	D_1__Proteobacteria		D_3__Burkholderiales	D_4__Comamonadaceae	Other	U. m. of Comamonadaceae family	0	0	0	0	0	0	0	0	0	0	0	0	0	0	0	0	0	0	0	0	0	0	0	0	0	0	0	0	0	0		0	0	0	0	0	0	0	0	0	0	0
D_0__Bacteria;D_1__Proteobacteria;D_2__Deltaproteobacteria;D_3__Desulfovibrionales;D_4__Desulfovibrionaceae;D_5__Bilophila	D_0__Bacteria	D_1__Proteobacteria	D_2__Deltaproteobacteria	D_3__Desulfovibrionales	D_4__Desulfovibrionaceae	D_5__Bilophila	Bilophila	0.00883632	0.000892519	0.00224026	0.000623269	0	0.000475425	0.000271085	0.000288734	0.000608296	0.0007803	0.000342004	0.00423729	0.000771267	0.000150204	0.00100986	0.00377253	0.00010594	2.50307e-05	0	0.000617206	0.000572082	3.42027e-05	0.00253537	0.0021876	0.000462753	0.00248733	0.00462815	0.000269897	0	0.000417415		0	0	0	0	0	0	0	0	0	0	0
D_0__Bacteria;D_1__Proteobacteria;D_2__Deltaproteobacteria;D_3__Desulfovibrionales;D_4__Desulfovibrionaceae;D_5__Desulfovibrio	D_0__Bacteria	D_1__Proteobacteria	D_2__Deltaproteobacteria	D_3__Desulfovibrionales	D_4__Desulfovibrionaceae	D_5__Desulfovibrio	Desulfovibrio	0	0.00166402	0	0	0	0	0	0	0.000226161	0	9.5001e-05	0	0	0	0	0	7.56716e-05	0	0	0	0	0	0.00137898	0	0	5.61821e-05	0	0	0.00244987	0.0059703		0	0	0	0	0	0	0	0	0	0	0
D_0__Bacteria;D_1__Proteobacteria;D_2__Gammaproteobacteria;D_3__Oceanospirillales;D_4__Endozoicomonadaceae;D_5__Endozoicomonas	D_0__Bacteria	D_1__Proteobacteria	D_2__Gammaproteobacteria	D_3__Oceanospirillales	D_4__Endozoicomonadaceae	D_5__Endozoicomonas	Endozoicomonas	0	0	0	0	0	0	0	0	0	0	0	0	0	0	0	0	0	0	0	0	0	0	0	0	0	0	0	0	0	0		0	0	0	0	0	0	0	0	0	0	0
D_0__Bacteria;D_1__Proteobacteria;D_2__Gammaproteobacteria;D_3__Enterobacteriales;D_4__Enterobacteriaceae;D_5__Escherichia-Shigella	D_0__Bacteria	D_1__Proteobacteria	D_2__Gammaproteobacteria	D_3__Enterobacteriales	D_4__Enterobacteriaceae	D_5__Escherichia-Shigella	Escherichia-Shigella	0.00129653	0.00104379	0.000626645	0	0.097179	0.00398492	0.000377876	9.89944e-05	1.55973e-05	0	0.0332504	0.000359092	0.00057845	0	0.00206493	0.154156	0.000726447	0.000200245	0.00029134	0.000171446	0.000335359	0.000674282	0.0212276	0.0598672	0	0.000234943	0	0	0	7.58936e-05		0.000986193	0.0718009	0.00364355	0.0936747	0.0328127	0.00170597	0.00461429	0.0869884	0.0853216	0.305927	0
D_0__Bacteria;D_1__Proteobacteria;D_2__Gammaproteobacteria;D_3__Enterobacteriales;D_4__Enterobacteriaceae;D_5__Klebsiella	D_0__Bacteria	D_1__Proteobacteria	D_2__Gammaproteobacteria	D_3__Enterobacteriales	D_4__Enterobacteriaceae	D_5__Klebsiella	Klebsiella	0	0	0.000234992	0	0	0	0	0	0	0	0.331915	0	8.7644e-05	0	0	0.00260843	0	0	0	0	0	0.0158505	0	0.00275956	0	0	0	0	0	0		0	0.0662293	0	0.00481756	0	0	0	0	0	0.0388783	0
D_0__Bacteria;D_1__Proteobacteria;D_2__Gammaproteobacteria;D_3__Enterobacteriales;D_4__Enterobacteriaceae;D_5__Proteus	D_0__Bacteria	D_1__Proteobacteria	D_2__Gammaproteobacteria	D_3__Enterobacteriales	D_4__Enterobacteriaceae	D_5__Proteus	Proteus	0	0	0	0	0	0	0	0	0	0	0	0	0	0	0	0	0	0	0	0	0	0	0	0	0	0	0	0	0	0		0	0	0	0.0643233	0	0	0	0	0	0	0
D_0__Bacteria;D_1__Proteobacteria;D_2__Gammaproteobacteria;D_3__Enterobacteriales;D_4__Enterobacteriaceae;D_5__Raoultella	D_0__Bacteria	D_1__Proteobacteria	D_2__Gammaproteobacteria	D_3__Enterobacteriales	D_4__Enterobacteriaceae	D_5__Raoultella	Raoultella	0	0	0	0	0.000692842	0	0	0	0	0	0	0	0	0	0	0	0	0	0	0	0	0.00543335	0	0	0	0	0	0	0	0		0	0	0	0	0	0	0	0	0	0.0497132	0
D_0__Bacteria;D_1__Proteobacteria;D_2__Gammaproteobacteria;D_3__Enterobacteriales;D_4__Enterobacteriaceae;D_5__Serratia	D_0__Bacteria	D_1__Proteobacteria	D_2__Gammaproteobacteria	D_3__Enterobacteriales	D_4__Enterobacteriaceae	D_5__Serratia	Serratia	0	0	0	0	0	0	0	0	0	0	0	0	0	0	0	0	0	0	0	0	0	0	0	0	0	0	0	0	0	0		0	0.00134795	0.000679306	0.0140066	0.0283178	0.00150527	0.00496924	0.0125446	0.00703683	0	0
D_0__Bacteria;D_1__Proteobacteria;D_3__Enterobacteriales;D_4__Enterobacteriaceae;D_5__Rahnella	D_0__Bacteria	D_1__Proteobacteria		D_3__Enterobacteriales	D_4__Enterobacteriaceae	D_5__Rahnella	Rahnella	0	0	0	0	0	0	0	0	0	0	0	0	0	0	0	0	0	0	0	0	0	0	0	0	0	0	0	0	0	0		0	0	0	0	0	0	0	0	0	0	0
D_0__Bacteria;D_1__Proteobacteria;D_3__Enterobacteriales;D_4__Enterobacteriaceae;D_5__Hafnia	D_0__Bacteria	D_1__Proteobacteria		D_3__Enterobacteriales	D_4__Enterobacteriaceae	D_5__Hafnia	Hafnia	0	0	0	0	0	0	0	0	0	0	0	0	0	0	0	0	0	0	0	0	0	0	0	0	0	0	0	0	0	0		0	0	0	0	0	0	0	0	0	0	0
D_0__Bacteria;D_1__Proteobacteria;D_2__Gammaproteobacteria;D_3__Enterobacteriales;D_4__Enterobacteriaceae;D_5__Enterobacillus	D_0__Bacteria	D_1__Proteobacteria	D_2__Gammaproteobacteria	D_3__Enterobacteriales	D_4__Enterobacteriaceae	D_5__Enterobacillus	Enterobacillus	0	0	0	0	0	0	0	0	0	0	0	0	0	0	0	0	0	0	0	0	0	0	0	0	0	0	0	0	0	0		0	0	0	0	0	0	0	0	0	0.00966645	0
D_0__Bacteria;D_1__Proteobacteria;D_2__Gammaproteobacteria;D_3__Enterobacteriales;D_4__Enterobacteriaceae;D_5__Morganella	D_0__Bacteria	D_1__Proteobacteria	D_2__Gammaproteobacteria	D_3__Enterobacteriales	D_4__Enterobacteriaceae	D_5__Morganella	Morganella	0	0	0	0	0	0	0	0	0	0	0	0	0	0	0	0	0	0	0	0	0	0	0	0	0	0	0	0	0	0		0	0	0	0	0	0	0	0.00814944	0	0	0
D_0__Bacteria;D_1__Proteobacteria;D_2__Gammaproteobacteria;D_3__Alteromonadales;D_4__Idiomarinaceae;D_5__Idiomarina	D_0__Bacteria	D_1__Proteobacteria	D_2__Gammaproteobacteria	D_3__Alteromonadales	D_4__Idiomarinaceae	D_5__Idiomarina	Idiomarina	0	0	0	0	0	0	0	0	0	0	0	0	0	0	0	0	0	0	0	0	0	0	0	0	0	0	0	0	0	0		0	0.0159058	0	0	0	0	0	0	0.00395822	0	0
D_0__Bacteria;D_1__Proteobacteria;D_2__Gammaproteobacteria;D_3__Alteromonadales;D_4__Marinobacteraceae;D_5__Marinobacter	D_0__Bacteria	D_1__Proteobacteria	D_2__Gammaproteobacteria	D_3__Alteromonadales	D_4__Marinobacteraceae	D_5__Marinobacter	Marinobacter	0	0	0	0	0	0	0	0	0	0	0	0	0	0	0	0	0	0	0	0	0	0	0	0	0	0	0	0	0	0		0	0	0	0	0	0	0	0	0	0	0
D_0__Bacteria;D_1__Proteobacteria;D_2__Gammaproteobacteria;D_3__Aeromonadales;D_4__MB19;D_5__uncultured bacterium	D_0__Bacteria	D_1__Proteobacteria	D_2__Gammaproteobacteria	D_3__Aeromonadales	D_4__MB19	D_5__uncultured bacterium	U. m. of Aeromonadales order	0	0	0	0	0	0	0	0	0	0	0	0	0	0	0	0	0	0	0	0	0	0	0	0	0	0	0	0	0	0		0	0	0	0	0.00213507	0	0	0	0.00626718	0	0
D_0__Bacteria;D_1__Proteobacteria;D_2__Gammaproteobacteria;D_3__Pseudomonadales;D_4__Moraxellaceae;D_5__Acinetobacter	D_0__Bacteria	D_1__Proteobacteria	D_2__Gammaproteobacteria	D_3__Pseudomonadales	D_4__Moraxellaceae	D_5__Acinetobacter	Acinetobacter	3.98931e-05	0	0	0	0	0	0	4.94972e-05	0	0	0	0.000215455	0.000227874	0	0	0	0	0	0.000548405	0	0	0	0	0	0	0	0	0	0	0		0.000986193	0.00296549	0.000988081	0.00731555	0.0119115	0.00341194	0.0166824	0.0175808	0.0228697	0.00647971	0
D_0__Bacteria;D_1__Proteobacteria;D_2__Deltaproteobacteria;D_3__Myxococcales;D_4__Nannocystaceae;D_5__Enhygromyxa	D_0__Bacteria	D_1__Proteobacteria	D_2__Deltaproteobacteria	D_3__Myxococcales	D_4__Nannocystaceae	D_5__Enhygromyxa	Enhygromyxa	0	0	0	0	0	0	0	0	0	0	0	0	0	0	0	0	0	0	0	0	0	0	0	0	0	0	0	0	0	0		0	0	0	0	0	0	0	0	0	0	0
D_0__Bacteria;D_1__Proteobacteria;D_2__Gammaproteobacteria;D_3__Betaproteobacteriales;D_4__Neisseriaceae;D_5__Eikenella	D_0__Bacteria	D_1__Proteobacteria	D_2__Gammaproteobacteria	D_3__Betaproteobacteriales	D_4__Neisseriaceae	D_5__Eikenella	Eikenella	0	0	0	0	0	0	0	0	0	0	0	0	0	0	0	0	0	0	0	0	0.000251519	0	0	0	0	0	0	0	0	0		0.00690335	0	0	0.0393434	0	0.00270948	0	0	0	0	0
D_0__Bacteria;D_1__Proteobacteria;D_3__Burkholderiales;D_4__Oxalobacteraceae;Other	D_0__Bacteria	D_1__Proteobacteria		D_3__Burkholderiales	D_4__Oxalobacteraceae	Other	U. m. of Oxalobacteraceae family	0	0	0	0	0	0	0	0	0	0	0	0	0	0	0	0	0	0	0	0	0	0	0	0	0	0	0	0	0	0		0	0	0	0	0	0	0	0	0	0	0
D_0__Bacteria;D_1__Proteobacteria;D_3__Burkholderiales;D_4__Oxalobacteraceae;D_5__Duganella	D_0__Bacteria	D_1__Proteobacteria		D_3__Burkholderiales	D_4__Oxalobacteraceae	D_5__Duganella	Duganella	0	0	0	0	0	0	0	0	0	0	0	0	0	0	0	0	0	0	0	0	0	0	0	0	0	0	0	0	0	0		0	0	0	0	0	0	0	0	0	0	0
D_0__Bacteria;D_1__Proteobacteria;D_2__Gammaproteobacteria;D_3__Pasteurellales;D_4__Pasteurellaceae;D_5__Haemophilus	D_0__Bacteria	D_1__Proteobacteria	D_2__Gammaproteobacteria	D_3__Pasteurellales	D_4__Pasteurellaceae	D_5__Haemophilus	Haemophilus	0.000378984	0.000166402	0	8.65651e-05	0.00221237	0.000665595	0.000813255	0.00053622	3.11947e-05	0.000246041	7.60008e-05	0	0.000157759	0	0.00256232	0	0.000121075	0.000112638	0	0	7.39762e-05	0.00524279	0.000309456	0	7.87665e-05	0	0	0.000449829	0.000142538	8.85426e-05		0	0	0	0.00231956	0	0	0	0	0	0	0
D_0__Bacteria;D_1__Proteobacteria;D_2__Gammaproteobacteria;D_3__Pseudomonadales;D_4__Pseudomonadaceae;D_5__Pseudomonas	D_0__Bacteria	D_1__Proteobacteria	D_2__Gammaproteobacteria	D_3__Pseudomonadales	D_4__Pseudomonadaceae	D_5__Pseudomonas	Pseudomonas	0	0	0	0.00206025	0	1.72882e-05	0	2.47486e-05	0	2.81189e-05	0.000171002	0	0	0	0	0	0	0	0	0	0	0	0	0	0	1.02149e-05	0	0	0	0		0.00350647	0.00880661	0.00271722	0.0915336	0.028992	0.0170597	0.0442499	0.0446846	0.0714678	0.031655	0
D_0__Bacteria;D_1__Proteobacteria;D_2__Alphaproteobacteria;D_3__Rhizobiales;D_4__Rhizobiaceae;D_5__Allorhizobium-Neorhizobium-Pararhizobium-Rhizobium	D_0__Bacteria	D_1__Proteobacteria	D_2__Alphaproteobacteria	D_3__Rhizobiales	D_4__Rhizobiaceae	D_5__Allorhizobium-Neorhizobium-Pararhizobium-Rhizobium	Allorhizobium-Neorhizobium-Pararhizobium-Rhizobium	0	0	0	0	0	0	0	0	0	0	0	0	0	0	0	0	0	0	0	0	0	0	0	0	0	0	0	0	0	0		0.00602674	0.00143781	0.000988081	0.0159693	0.0504551	0	0.0610506	0.0141928	0.0229797	0.0279371	0
D_0__Bacteria;D_1__Proteobacteria;D_2__Gammaproteobacteria;D_3__Xanthomonadales;D_4__Rhodanobacteraceae;D_5__Rudaea	D_0__Bacteria	D_1__Proteobacteria	D_2__Gammaproteobacteria	D_3__Xanthomonadales	D_4__Rhodanobacteraceae	D_5__Rudaea	Rudaea	0	0	0	0	0	0	0	0	0	0	0	0	0	0	0	0	0	0	0	0	0	0	0	0	0	0	0	0	0	0		0.00219154	0	0	0.00214114	0.00516912	0	0.00532418	0.00915667	0.00571743	0.00488634	0
D_0__Bacteria;D_1__Proteobacteria;D_2__Alphaproteobacteria;D_3__Rickettsiales;D_4__SM2D12;D_5__uncultured Bradyrhizobium sp.	D_0__Bacteria	D_1__Proteobacteria	D_2__Alphaproteobacteria	D_3__Rickettsiales	D_4__SM2D12	D_5__uncultured Bradyrhizobium sp.	U. m. of SM2D12 family	0	0	0	0	0	0	0	0	0	0	0	0	0	0	0	0	0	0	0	0	0	0	0	0	0	0	0	0	0	0		0	0	0	0	0	0	0	0	0	0	0
D_0__Bacteria;D_1__Proteobacteria;D_2__Alphaproteobacteria;D_3__Rhodospirillales;D_4__Terasakiellaceae;D_5__uncultured	D_0__Bacteria	D_1__Proteobacteria	D_2__Alphaproteobacteria	D_3__Rhodospirillales	D_4__Terasakiellaceae	D_5__uncultured	U. m. of Terasakiellaceae family	0	0	0	0	0	0	0	0	0	0	0	0	0	0	0	0	0	0	0	0	0	0	0	0	0	0	0	0	0	0		0	0	0	0	0	0	0	0	0	0	0
D_0__Bacteria;D_1__Proteobacteria;D_2__Alphaproteobacteria;D_3__Rhodospirillales;D_4__uncultured;D_5__gut metagenome	D_0__Bacteria	D_1__Proteobacteria	D_2__Alphaproteobacteria	D_3__Rhodospirillales	D_4__uncultured	D_5__gut metagenome	U. m. of Rhodospirillales order	0	0.00116481	0	0	0	0	0	4.94972e-05	0.0109337	0.02033	0	0.00191516	0	0.000375511	0	0.0062085	0.000348089	0.00176466	0	0	0	0	0.00478843	0	0.000167379	0.000904021	0.00139062	0	0	0.00072099		0	0	0	0	0	0	0	0	0	0	0
D_0__Bacteria;D_1__Proteobacteria;D_2__Alphaproteobacteria;D_3__Rhodospirillales;D_4__uncultured;D_5__Azospirillum sp. 47_25	D_0__Bacteria	D_1__Proteobacteria	D_2__Alphaproteobacteria	D_3__Rhodospirillales	D_4__uncultured	D_5__Azospirillum sp. 47_25	Azospirillum sp. 47_25	0	0	0	0.00162742	0	0	0	0	0	0	0	0	0	0	0	0	0	0	0	0.00328034	0	0	0.000211733	0	0	0.0140864	0.00304922	0	0	0		0	0	0	0	0	0	0	0	0	0	0
D_0__Bacteria;D_1__Spirochaetes;D_2__Spirochaetia;D_3__Spirochaetales;D_4__Spirochaetaceae;D_5__Treponema 2	D_0__Bacteria	D_1__Spirochaetes	D_2__Spirochaetia	D_3__Spirochaetales	D_4__Spirochaetaceae	D_5__Treponema 2	Treponema 2	0	0	0	0	0	0	0	0	0	0	0	0	0	0	0	0	0	0	0	0	0	0	0	0	0	0	0	0	0	0		0	0	0.0222318	0	0	0	0	0	0	0	0
D_0__Bacteria;D_1__Tenericutes;D_2__Mollicutes;D_3__Izimaplasmatales;D_4__gut metagenome;D_5__gut metagenome	D_0__Bacteria	D_1__Tenericutes	D_2__Mollicutes	D_3__Izimaplasmatales	D_4__gut metagenome	D_5__gut metagenome	U. m. of Izimaplasmatales order	0	0.000453823	0.00111229	0	0	0	0	0	0	1.40595e-05	0	0	0	9.01226e-05	0.00084406	0.000646719	0.000166477	0.000262822	0	0	7.39762e-05	0	0.00309999	0	0	0	0	0	0	0.00686838		0	0	0	0	0	0	0	0	0	0	0
D_0__Bacteria;D_1__Tenericutes;D_2__Mollicutes;D_3__Mycoplasmatales;D_4__Mycoplasmataceae;D_5__Mycoplasma	D_0__Bacteria	D_1__Tenericutes	D_2__Mollicutes	D_3__Mycoplasmatales	D_4__Mycoplasmataceae	D_5__Mycoplasma	Mycoplasma	0	0	0	0	0	0	0	0	0	0	0	0	0	0	0	0	0	0	0	0	0	0	0	0	0	0	0	0	0	0		0.000547885	0	0	0	0	0	0.0105301	0	0.00659703	0	0
D_0__Bacteria;D_1__Tenericutes;D_2__Mollicutes;D_3__Mollicutes RF39;D_4__uncultured bacterium;D_5__uncultured bacterium	D_0__Bacteria	D_1__Tenericutes	D_2__Mollicutes	D_3__Mollicutes RF39	D_4__uncultured bacterium	D_5__uncultured bacterium	U. m. of Mollicutes RF39 order	0	0.000242039	0	0	0	0	0	0	0	0.000295249	0.000513006	0.00136455	0.0203334	0.00955299	0.0568233	0.0590454	0.0482331	0.0218142	8.56883e-05	0.000102868	0.00171625	5.37472e-05	0.000814359	0	0.000531674	0	0	0	0.000427613	0.0405778		0	0	0	0	0	0	0	0	0	0	0
D_0__Bacteria;D_1__Verrucomicrobia;D_2__Verrucomicrobiae;D_3__Verrucomicrobiales;D_4__Akkermansiaceae;D_5__Akkermansia	D_0__Bacteria	D_1__Verrucomicrobia	D_2__Verrucomicrobiae	D_3__Verrucomicrobiales	D_4__Akkermansiaceae	D_5__Akkermansia	Akkermansia	0	0.00310113	0.010465	0.0330159	1.57464e-05	0	0.00198796	0	3.11947e-05	0	0.093975	0.000430911	0.0232081	0.0246485	0.0943388	0.00461326	0.00446462	0.0705239	0	0.0118984	0	0	0	0.000247653	0.000324912	0.037739	0.0115523	0	0	0.0118268		0	0	0	0	0	0	0	0	0	0	0
							Others	0.0147405	0.0209818	0.0156505	0.0100416	0.00419642	0.0064312	0.0158626	0.00711935	0.00688623	0.0114514	0.0215842	0.0183855	0.0191765	0.0158466	0.0105055	0.0129128	0.0237155	0.0140547	0.0168635	0.00867518	0.0178825	0.0092494	0.0131709	0.00841431	0.00811295	0.00879505	0.00572182	0.0164937	0.0285164	0.022591		0.00405435	0.00647017	0.00450812	0.0110625	0.0322508	0.0127446	0.0388074	0.0404725	0.031116	0.0154026	0.000796156
[truncated: 38 more columns]
